# Supplementary material for: Screening and verification of reference genes for analysis of gene expression in winter rapeseed (Brassica rapa L.) under abiotic stress
Source: PLoS One. 2020 Sep 17;15(9):e0236577. doi: 10.1371/journal.pone.0236577 (PMC7498103; doi:10.1371/journal.pone.0236577)
Supplement: S1 File — CL and CR: Cold-treated leaves and roots, respectively; HL and HR: Heat-treated leaves and roots, respectively; NL and NR: Salt-treated leaves and roots, respectively; PL and PR: Drought-treated leaves and roots, respectively; Total: Pooled samples from all treatments. (ZIP) [file pone.0236577.s002.zip]

Archive with 30 entries (28 files):
- GeNorm-Input/
- GeNorm-Input/CL.xls
- GeNorm-Input/CR.xls
- GeNorm-Input/GeNorm-all.xls
- GeNorm-Input/HL.xls
- GeNorm-Input/HR.xls
- GeNorm-Input/NL.xls
- GeNorm-Input/NR.xls
- GeNorm-Input/PL.xls
- GeNorm-Input/PR.xls
- GeNorm-Input/Total.xls
- GeNorm-Output/
- GeNorm-Output/all-1.xls
- GeNorm-Output/all-2.xls
- GeNorm-Output/CL-1.XLS
- GeNorm-Output/CL-2.XLS
- GeNorm-Output/CR-1.XLS
- GeNorm-Output/CR-2.XLS
- GeNorm-Output/HL-1.XLS
- GeNorm-Output/HL-2.XLS
- GeNorm-Output/HR-1.XLS
- GeNorm-Output/HR-2.XLS
- GeNorm-Output/NL-1.XLS
- GeNorm-Output/NL-2.XLS
- GeNorm-Output/NR-1.XLS
- GeNorm-Output/NR-2.XLS
- GeNorm-Output/PL-1.XLS
- GeNorm-Output/PL-2.XLS
- GeNorm-Output/PR-1.XLS
- GeNorm-Output/PR-2.XLS
