# Supplementary material for: Screening and verification of reference genes for analysis of gene expression in winter rapeseed (Brassica rapa L.) under abiotic stress
Source: PLoS One. 2020 Sep 17;15(9):e0236577. doi: 10.1371/journal.pone.0236577 (PMC7498103; doi:10.1371/journal.pone.0236577)
Supplement: S1 File — CL and CR: Cold-treated leaves and roots, respectively; HL and HR: Heat-treated leaves and roots, respectively; NL and NR: Salt-treated leaves and roots, respectively; PL and PR: Drought-treated leaves and roots, respectively; Total: Pooled samples from all treatments. (ZIP) [file pone.0236577.s002.zip › GeNorm-Input/CR.xls]

## Sheet: CR
	β-TUB	EF1α	F-box	β-actin	GADPH	PP2A	RPL	SAND	TIP41	UBC
CkS	0.834124	1	1	0.880666	0.974905	0.698985	1	1	1	1
L1S	1	0.48971	0.198884	0.810378	0.523042	0.679086	0.427798	0.182167	0.638754	0.0984135
L3S	0.378929	0.405657	0.215138	0.777366	0.584389	0.568408	0.294227	0.386891	0.707924	0.149685
L6S	0.47522	0.341116	0.135528	1	0.543367	0.71615	0.416099	0.316439	0.589815	0.296273
L12S	0.524858	0.43881	0.218141	0.912882	1	1	0.686977	0.18621	0.998845	0.460094
L24S	0.321227	0.432768	0.247129	0.993092	0.712848	0.815072	0.902292	0.245138	0.33371	0.114626
L48S	0.230313	0.312083	0.243726	0.927659	0.721131	0.976032	0.383332	0.0971708	0.317905	0.106211
