# Supplementary material for: Screening and verification of reference genes for analysis of gene expression in winter rapeseed (Brassica rapa L.) under abiotic stress
Source: PLoS One. 2020 Sep 17;15(9):e0236577. doi: 10.1371/journal.pone.0236577 (PMC7498103; doi:10.1371/journal.pone.0236577)
Supplement: S1 File — CL and CR: Cold-treated leaves and roots, respectively; HL and HR: Heat-treated leaves and roots, respectively; NL and NR: Salt-treated leaves and roots, respectively; PL and PR: Drought-treated leaves and roots, respectively; Total: Pooled samples from all treatments. (ZIP) [file pone.0236577.s002.zip › GeNorm-Input/GeNorm-all.xls]

## Sheet: All
	β-TUB	EF1α	F-box	β-actin	GADPH	PP2A	RPL	SAND	TIP41	UBC
CkY	0.403787	0.5328	0.209739	0.150378	0.265785	0.397309	0.478525	0.641713	0.799221	0.715323
CkS	0.566442	0.835088	1	0.151424	0.307076	0.5328	1	1	0.465978	0.653685
L1Y	0.406126	0.274206	0.0882863	0.179244	0.177595	1	0.389132	0.360566	0.314617	0.143753
L3Y	0.165702	0.129109	0.035814	0.167241	0.220676	0.489145	0.483526	0.435275	0.09289	0.37156
L6Y	0.150378	0.25203	0.0261569	0.152301	0.183222	0.376312	0.314617	0.291857	0.197739	0.177186
L12Y	0.152301	0.0932125	0.0616395	0.15822	0.264713	0.444935	0.366021	0.362236	0.149685	0.366021
L24Y	0.160614	0.173139	0.04062	0.176573	0.292194	0.50698	0.271998	0.341905	0.37156	0.149167
L48Y	0.112917	0.101414	0.0340784	0.182167	0.314253	0.48689	0.609205	0.279322	0.151249	0.25437
L1S	0.679086	0.408951	0.198884	0.139339	0.164748	0.517632	0.427798	0.182167	0.297645	0.0643314
L3S	0.257326	0.33876	0.215138	0.133662	0.184071	0.433269	0.294227	0.386891	0.329877	0.0978467
L6S	0.322715	0.284862	0.135528	0.171943	0.17115	0.545884	0.416099	0.316439	0.274841	0.193669
L12S	0.356424	0.366445	0.218141	0.156963	0.31498	0.762249	0.686977	0.18621	0.46544	0.300756
L24S	0.218141	0.3614	0.247129	0.170755	0.224533	0.621288	0.902292	0.245138	0.155501	0.0749289
L48S	0.156402	0.260616	0.243726	0.159504	0.227142	0.743979	0.383332	0.0971708	0.148137	0.0694283
H1Y	0.0656073	0.0722095	0.0498936	0.0537845	0.152125	0.0926756	0.110593	0.135528	0.220931	0.170361
H3Y	0.0424429	0.0667541	0.0296669	0.0357726	0.52003	0.276114	0.271684	0.164558	0.158402	0.115023
H6Y	0.0695085	0.0486416	0.0343154	0.0354435	0.0513556	0.140146	0.0987552	0.138536	0.206851	0.0701539
H12Y	0.0458585	0.0664463	0.0453842	0.0610725	0.0972831	0.182799	0.164558	0.257623	0.113178	0.102711
H24Y	0.125289	0.149858	0.042101	0.0325771	0.0490932	0.278999	0.144086	0.168599	0.239263	0.318272
H48Y	0.0594711	0.059197	0.0300117	0.023384	0.052193	0.203533	0.0905589	0.13167	0.0964996	0.0899333
H1S	0.0737268	0.0237653	0.599431	0.194117	0.175556	0.155681	0.183434	0.234881	0.502896	0.967053
H3S	0.0357313	0.0178863	0.362654	0.20733	0.28159	0.113834	0.132739	0.128812	0.284533	0.943874
H6S	0.107445	0.0271106	0.47687	0.265785	0.778265	0.209981	0.337978	0.281915	0.307076	0.806642
H12S	0.068078	0.0317595	0.327598	0.147966	0.395934	0.175962	0.129259	0.112526	0.234881	0.854607
H24S	0.0619966	0.0323147	0.320486	0.184071	0.359733	0.149858	0.204665	0.19751	0.379806	0.814131
H48S	0.229251	0.0375945	0.381565	0.17254	0.300409	0.19592	0.272312	0.141774	0.222982	1
P1Y	0.601513	0.0952811	0.0332616	0.575678	0.244008	0.23138	0.417062	0.134904	0.673617	0.227405
P3Y	0.913831	0.0632262	0.0319435	0.584389	0.235969	0.23138	0.442577	0.226618	0.296616	0.261521
P6Y	0.0909783	0.0593202	0.0856739	0.579682	0.236678	0.244008	0.42396	0.114758	0.191888	0.105112
P12Y	0.272312	0.0712977	0.037378	1	0.302499	0.198884	0.506394	0.125434	0.20547	0.410845
P24Y	0.0994421	0.0921418	0.129857	0.535887	0.238435	0.186597	0.430375	0.131822	0.156402	0.214394
P48Y	0.185137	0.0563933	0.0439396	0.50874	0.222211	0.170952	0.447306	0.16248	0.427304	0.381124
P1S	1	0.162292	0.0803997	0.178006	0.766664	0.283221	0.515246	0.17374	0.282241	0.357661
P3S	0.400535	0.127479	0.0629347	0.403787	0.429283	0.280292	0.523042	0.148995	0.451668	0.36942
P6S	0.49827	0.142266	0.0512964	0.183943	0.450105	0.267943	0.565788	0.155322	0.141284	0.43177
P12S	0.438303	0.168599	0.0629347	0.200267	0.410371	0.312083	0.561231	0.309927	0.317538	0.336031
P24S	0.491978	0.134282	0.0563933	0.200036	0.437797	0.291385	0.573686	0.386445	0.380684	0.351517
P48S	0.384219	0.117034	0.0926756	0.166086	0.426909	0.303198	0.554785	0.274206	0.379367	0.317538
N1Y	0.0751891	0.134437	0.104386	0.103068	0.128812	0.1509	0.166086	0.215636	0.351517	0.108192
N3Y	0.0372057	0.136313	0.0415694	0.119631	0.0438382	0.0902456	0.202127	0.149167	0.6846	0.129558
N6Y	0.0227709	0.0194377	0.0385177	0.0859714	0.0358554	0.0560685	0.216134	0.122853	0.41132	0.103426
N12Y	0.0537224	0.205423	0.0255299	0.761368	0.164368	0.113047	0.185351	0.169772	1	0.112137
N24Y	0.0520725	0.169968	0.147113	0.12428	0.163799	0.0904543	0.158402	0.200267	0.802923	0.187072
N48Y	0.0194377	0.121301	0.100947	0.13228	0.0512964	0.0672184	0.214394	0.14047	0.523042	0.07966
N1S	0.343488	0.680657	0.154249	0.143223	0.330258	0.105355	0.299024	0.25349	0.921251	0.245138
N3S	0.0744974	0.64992	0.15195	0.135685	1	0.101649	0.237336	0.18664	0.948246	0.222211
N6S	0.185137	0.65293	0.410371	0.130308	0.202594	0.0868699	0.228458	0.176981	0.156583	0.168989
N12S	0.262126	0.631418	0.231915	0.142431	0.362654	0.133046	0.242883	0.442884	0.606397	0.158402
N24S	0.0579787	1	0.185137	0.122995	0.423862	0.13742	0.26456	0.183858	0.858565	0.222982
N48S	0.106088	0.604299	0.353472	0.160985	0.315344	0.179452	0.284533	0.571041	0.723635	0.161171
