# Supplementary material for: Screening and verification of reference genes for analysis of gene expression in winter rapeseed (Brassica rapa L.) under abiotic stress
Source: PLoS One. 2020 Sep 17;15(9):e0236577. doi: 10.1371/journal.pone.0236577 (PMC7498103; doi:10.1371/journal.pone.0236577)
Supplement: S1 File — CL and CR: Cold-treated leaves and roots, respectively; HL and HR: Heat-treated leaves and roots, respectively; NL and NR: Salt-treated leaves and roots, respectively; PL and PR: Drought-treated leaves and roots, respectively; Total: Pooled samples from all treatments. (ZIP) [file pone.0236577.s002.zip › GeNorm-Input/HL.xls]

## Sheet: HL
	β-TUB	EF1α	F-box	β-actin	GADPH	PP2A	RPL	SAND	TIP41	UBC
CkY	1	1	1	1	0.511096	1	1	1	1	1
H1Y	0.16248	0.135528	0.237885	0.450625	0.292532	0.233258	0.231112	0.211198	0.276433	0.238159
H3Y	0.105112	0.125289	0.141447	0.299716	1	0.694959	0.567752	0.256435	0.198196	0.160799
H6Y	0.172141	0.0912942	0.16361	0.296959	0.0987552	0.352737	0.206374	0.215885	0.258816	0.098073
H12Y	0.113571	0.124712	0.216384	0.511687	0.187072	0.460094	0.343885	0.401461	0.14161	0.143587
H24Y	0.310285	0.281265	0.200731	0.272942	0.0944045	0.702222	0.301104	0.262733	0.29937	0.444935
H48Y	0.147283	0.111105	0.143091	0.19592	0.100365	0.512278	0.189246	0.205185	0.120742	0.125724
