# Supplementary material for: Screening and verification of reference genes for analysis of gene expression in winter rapeseed (Brassica rapa L.) under abiotic stress
Source: PLoS One. 2020 Sep 17;15(9):e0236577. doi: 10.1371/journal.pone.0236577 (PMC7498103; doi:10.1371/journal.pone.0236577)
Supplement: S1 File — CL and CR: Cold-treated leaves and roots, respectively; HL and HR: Heat-treated leaves and roots, respectively; NL and NR: Salt-treated leaves and roots, respectively; PL and PR: Drought-treated leaves and roots, respectively; Total: Pooled samples from all treatments. (ZIP) [file pone.0236577.s002.zip › GeNorm-Input/NL.xls]

## Sheet: NL
	β-TUB	EF1α	F-box	β-actin	GADPH	PP2A	RPL	SAND	TIP41	UBC
CkY	1	1	1	0.156764	1	1	1	1	0.799221	1
N1Y	0.18621	0.252321	0.497695	0.135372	0.484645	0.379806	0.347078	0.336031	0.351517	0.151249
N3Y	0.0921418	0.255843	0.198196	0.157127	0.164938	0.227142	0.422396	0.232451	0.6846	0.181118
N6Y	0.0563933	0.0364821	0.183646	0.112917	0.134904	0.141121	0.451668	0.191445	0.41132	0.144586
N12Y	0.133046	0.385553	0.121722	1	0.618423	0.284533	0.387338	0.26456	1	0.156764
N24Y	0.12896	0.319008	0.701412	0.163232	0.616284	0.227667	0.331022	0.312083	0.802923	0.261521
N48Y	0.0481384	0.227667	0.481297	0.17374	0.192999	0.169184	0.44803	0.218898	0.523042	0.111362
