# Supplementary material for: Screening and verification of reference genes for analysis of gene expression in winter rapeseed (Brassica rapa L.) under abiotic stress
Source: PLoS One. 2020 Sep 17;15(9):e0236577. doi: 10.1371/journal.pone.0236577 (PMC7498103; doi:10.1371/journal.pone.0236577)
Supplement: S1 File — CL and CR: Cold-treated leaves and roots, respectively; HL and HR: Heat-treated leaves and roots, respectively; NL and NR: Salt-treated leaves and roots, respectively; PL and PR: Drought-treated leaves and roots, respectively; Total: Pooled samples from all treatments. (ZIP) [file pone.0236577.s002.zip › GeNorm-Input/NR.xls]

## Sheet: NR
	β-TUB	EF1α	F-box	β-actin	GADPH	PP2A	RPL	SAND	TIP41	UBC
CkS	1	0.835088	1	0.940609	0.307076	1	1	1	0.49141	1
N1S	0.606397	0.680657	0.154249	0.889665	0.330258	0.197739	0.299024	0.25349	0.971532	0.37501
N3S	0.131518	0.64992	0.15195	0.842842	1	0.190782	0.237336	0.18664	1	0.339936
N6S	0.326842	0.65293	0.410371	0.809442	0.202594	0.163044	0.228458	0.176981	0.165129	0.258517
N12S	0.462759	0.631418	0.231915	0.884745	0.362654	0.249711	0.242883	0.442884	0.639493	0.242322
N24S	0.102356	1	0.185137	0.764012	0.423862	0.257921	0.26456	0.183858	0.905425	0.341116
N48S	0.187288	0.604299	0.353472	1	0.315344	0.336808	0.284533	0.571041	0.76313	0.246558
