# Supplementary material for: Screening and verification of reference genes for analysis of gene expression in winter rapeseed (Brassica rapa L.) under abiotic stress
Source: PLoS One. 2020 Sep 17;15(9):e0236577. doi: 10.1371/journal.pone.0236577 (PMC7498103; doi:10.1371/journal.pone.0236577)
Supplement: S1 File — CL and CR: Cold-treated leaves and roots, respectively; HL and HR: Heat-treated leaves and roots, respectively; NL and NR: Salt-treated leaves and roots, respectively; PL and PR: Drought-treated leaves and roots, respectively; Total: Pooled samples from all treatments. (ZIP) [file pone.0236577.s002.zip › GeNorm-Input/PL.xls]

## Sheet: PL
	β-TUB	EF1α	F-box	β-actin	GADPH	PP2A	RPL	SAND	TIP41	UBC
CkY	0.441862	1	1	0.119355	0.878633	1	0.944965	1	1	1
P1Y	0.658231	0.178831	0.158586	0.575678	0.806642	0.582367	0.823591	0.210224	0.842842	0.317905
P3Y	1	0.118668	0.152301	0.584389	0.780065	0.614152	0.873977	0.353145	0.371131	0.365599
P6Y	0.099557	0.111337	0.408479	0.579682	0.782412	0.500578	0.837213	0.178831	0.240093	0.146943
P12Y	0.297989	0.133817	0.178212	1	1	0.469653	1	0.195467	0.257088	0.574349
P24Y	0.163044	0.172939	0.619138	0.535887	0.788218	0.430276	0.849881	0.205423	0.195693	0.299716
P48Y	0.202594	0.105843	0.209497	0.50874	0.734584	0.453236	0.883315	0.253197	0.53465	0.5328
