# Supplementary material for: Screening and verification of reference genes for analysis of gene expression in winter rapeseed (Brassica rapa L.) under abiotic stress
Source: PLoS One. 2020 Sep 17;15(9):e0236577. doi: 10.1371/journal.pone.0236577 (PMC7498103; doi:10.1371/journal.pone.0236577)
Supplement: S1 File — CL and CR: Cold-treated leaves and roots, respectively; HL and HR: Heat-treated leaves and roots, respectively; NL and NR: Salt-treated leaves and roots, respectively; PL and PR: Drought-treated leaves and roots, respectively; Total: Pooled samples from all treatments. (ZIP) [file pone.0236577.s002.zip › GeNorm-Input/PR.xls]

## Sheet: PR
	β-TUB	EF1α	F-box	β-actin	GADPH	PP2A	RPL	SAND	TIP41	UBC
CkS	0.460094	1	1	0.37501	0.400535	1	1	1	1	1
P1S	1	0.194342	0.0803997	0.440842	1	0.531571	0.515246	0.17374	0.605696	0.547147
P3S	0.400535	0.152654	0.0629347	1	0.559936	0.526072	0.523042	0.148995	0.96929	0.565135
P6S	0.49827	0.170361	0.0512964	0.455545	0.587095	0.502896	0.565788	0.155322	0.303198	0.660517
P12S	0.438303	0.201894	0.0629347	0.495973	0.535268	0.58574	0.561231	0.309927	0.681444	0.514057
P24S	0.491978	0.160799	0.0563933	0.4954	0.571041	0.546894	0.573686	0.386445	0.816958	0.537747
P48S	0.384219	0.140146	0.0926756	0.41132	0.556839	0.569066	0.554785	0.274206	0.814131	0.485766
