# Supplementary material for: Screening and verification of reference genes for analysis of gene expression in winter rapeseed (Brassica rapa L.) under abiotic stress
Source: PLoS One. 2020 Sep 17;15(9):e0236577. doi: 10.1371/journal.pone.0236577 (PMC7498103; doi:10.1371/journal.pone.0236577)
Supplement: S1 File — CL and CR: Cold-treated leaves and roots, respectively; HL and HR: Heat-treated leaves and roots, respectively; NL and NR: Salt-treated leaves and roots, respectively; PL and PR: Drought-treated leaves and roots, respectively; Total: Pooled samples from all treatments. (ZIP) [file pone.0236577.s002.zip › GeNorm-Output/all-1.xls]

## Sheet: Sheet1
EF1α	F-box	β-TUB	TIP41	UBC	β-actin	GADPH	SAND	PP2A RPL
1.37954	1.31232	1.23293	1.18864	1.14616	1.08288	0.987959	0.86026	0.78267
