# Supplementary material for: Screening and verification of reference genes for analysis of gene expression in winter rapeseed (Brassica rapa L.) under abiotic stress
Source: PLoS One. 2020 Sep 17;15(9):e0236577. doi: 10.1371/journal.pone.0236577 (PMC7498103; doi:10.1371/journal.pone.0236577)
Supplement: S1 File — CL and CR: Cold-treated leaves and roots, respectively; HL and HR: Heat-treated leaves and roots, respectively; NL and NR: Salt-treated leaves and roots, respectively; PL and PR: Drought-treated leaves and roots, respectively; Total: Pooled samples from all treatments. (ZIP) [file pone.0236577.s002.zip › GeNorm-Output/PL-1.XLS]

## Sheet: Sheet1
β-actin	β-TUB	F-box	EF1α	TIP41	UBC	SAND	PP2A	GADPH RPL
1.04317	0.919112	0.828062	0.7438	0.682596	0.612123	0.520462	0.301436	0.0874935
