# Supplementary material for: Screening and verification of reference genes for analysis of gene expression in winter rapeseed (Brassica rapa L.) under abiotic stress
Source: PLoS One. 2020 Sep 17;15(9):e0236577. doi: 10.1371/journal.pone.0236577 (PMC7498103; doi:10.1371/journal.pone.0236577)
Supplement: S1 File — CL and CR: Cold-treated leaves and roots, respectively; HL and HR: Heat-treated leaves and roots, respectively; NL and NR: Salt-treated leaves and roots, respectively; PL and PR: Drought-treated leaves and roots, respectively; Total: Pooled samples from all treatments. (ZIP) [file pone.0236577.s002.zip › GeNorm-Output/PL-2.XLS]

## Sheet: Sheet1
V2/3	V3/4	V4/5	V5/6	V6/7	V7/8	V8/9	V9/10
0.135357	0.182695	0.132332	0.119662	0.112592	0.12099	0.125492	0.144248
