# Supplementary material for: Screening and verification of reference genes for analysis of gene expression in winter rapeseed (Brassica rapa L.) under abiotic stress
Source: PLoS One. 2020 Sep 17;15(9):e0236577. doi: 10.1371/journal.pone.0236577 (PMC7498103; doi:10.1371/journal.pone.0236577)
Supplement: S2 File — CL and CR: Cold-treated leaves and roots, respectively; HL and HR: Heat-treated leaves and roots, respectively; NL and NR: Salt-treated leaves and roots, respectively; PL and PR: Drought-treated leaves and roots, respectively; Total: Pooled samples from all treatments. (ZIP) [file pone.0236577.s003.zip]

Archive with 13 entries (11 files):
- Normfinder-Input/
- Normfinder-Input/Total.xls
- Normfinder-Output/
- Normfinder-Output/CL.xls
- Normfinder-Output/CR.xls
- Normfinder-Output/HL.xls
- Normfinder-Output/HR.xls
- Normfinder-Output/NL.xls
- Normfinder-Output/Normfinder-all.xls
- Normfinder-Output/Normfinder.xlsx
- Normfinder-Output/NR.xls
- Normfinder-Output/PL.xls
- Normfinder-Output/PR.xls
