# Supplementary material for: Screening and verification of reference genes for analysis of gene expression in winter rapeseed (Brassica rapa L.) under abiotic stress
Source: PLoS One. 2020 Sep 17;15(9):e0236577. doi: 10.1371/journal.pone.0236577 (PMC7498103; doi:10.1371/journal.pone.0236577)
Supplement: S2 File — CL and CR: Cold-treated leaves and roots, respectively; HL and HR: Heat-treated leaves and roots, respectively; NL and NR: Salt-treated leaves and roots, respectively; PL and PR: Drought-treated leaves and roots, respectively; Total: Pooled samples from all treatments. (ZIP) [file pone.0236577.s003.zip › Normfinder-Output/CL.xls]

## Sheet: Statistics(1)
	Gene name	Stability value		Best gene	SAND
	β-TUB	0.294227
	EF1α	0.469506
	F-box	0.482083
	β-actin	0.32222
	GADPH	0.371851
	PP2A	0.425879
	RPL	0.357753
	SAND	0.222615
	TIP41	0.558462
	UBC	0.527371
	SAND	0.222615	0.223	0.223	(0.223)	SAND(0.223)
	β-TUB	0.294227	0.294	0.294	(0.294)	β-TUB(0.294)
	β-actin	0.32222	0.322	0.322	(0.322)	β-actin(0.322)
	RPL	0.357753	0.358	0.358	(0.358)	RPL(0.358)
	GADPH	0.371851	0.372	0.372	(0.372)	GADPH(0.372)
	PP2A	0.425879	0.426	0.426	(0.426)	PP2A(0.426)
	EF1α	0.469506	0.47	0.47	(0.47)	EF1α(0.47)
	F-box	0.482083	0.482	0.482	(0.482)	F-box(0.482)
	UBC	0.527371	0.527	0.527	(0.527)	UBC(0.527)
	TIP41	0.558462	0.558	0.558	(0.558)	TIP41(0.558)

## Sheet: CL
	CkY	L1Y	L3Y	L6Y	L12Y	L24Y	L48Y
β-TUB	0.99424	1	0.408007	0.370274	0.37501	0.395477	0.278034
EF1α	1	0.514651	0.242322	0.473029	0.174948	0.32496	0.190342
F-box	1	0.420934	0.170755	0.124712	0.293887	0.193669	0.16248
β-actin	0.825496	0.983957	0.918064	0.836053	0.868541	0.96929	1
GADPH	0.845768	0.565135	0.702222	0.58304	0.842355	0.929805	1
PP2A	0.397309	1	0.489145	0.376312	0.444935	0.50698	0.48689
RPL	0.785491	0.638754	0.793701	0.516438	0.600818	0.44648	1
SAND	1	0.56188	0.895025	0.454809	0.564482	0.5328	0.435275
TIP41	1	0.393654	0.116226	0.247414	0.187288	0.464902	0.189246
UBC	1	0.200963	0.51943	0.2477	0.511687	0.208531	0.355602
