# Supplementary material for: Screening and verification of reference genes for analysis of gene expression in winter rapeseed (Brassica rapa L.) under abiotic stress
Source: PLoS One. 2020 Sep 17;15(9):e0236577. doi: 10.1371/journal.pone.0236577 (PMC7498103; doi:10.1371/journal.pone.0236577)
Supplement: S2 File — CL and CR: Cold-treated leaves and roots, respectively; HL and HR: Heat-treated leaves and roots, respectively; NL and NR: Salt-treated leaves and roots, respectively; PL and PR: Drought-treated leaves and roots, respectively; Total: Pooled samples from all treatments. (ZIP) [file pone.0236577.s003.zip › Normfinder-Output/CR.xls]

## Sheet: Statistics(1)
	Gene name	Stability value		Best gene	EF1α
	β-TUB	0.435751
	EF1α	0.0847308
	F-box	0.424788
	β-actin	0.371199
	GADPH	0.241383
	PP2A	0.439352
	RPL	0.334298
	SAND	0.543591
	TIP41	0.323037
	UBC	0.644583
	EF1α	0.0847308	0.085	0.085	(0.085)	EF1α(0.085)
	GADPH	0.241383	0.241	0.241	(0.241)	GADPH(0.241)
	TIP41	0.323037	0.323	0.323	(0.323)	TIP41(0.323)
	RPL	0.334298	0.334	0.334	(0.334)	RPL(0.334)
	β-actin	0.371199	0.371	0.371	(0.371)	β-actin(0.371)
	F-box	0.424788	0.425	0.425	(0.425)	F-box(0.425)
	β-TUB	0.435751	0.436	0.436	(0.436)	β-TUB(0.436)
	PP2A	0.439352	0.439	0.439	(0.439)	PP2A(0.439)
	SAND	0.543591	0.544	0.544	(0.544)	SAND(0.544)
	UBC	0.644583	0.645	0.645	(0.645)	UBC(0.645)

## Sheet: CR
	CkS	L1S	L3S	L6S	L12S	L24S	L48S
β-TUB	0.834124	1	0.378929	0.47522	0.524858	0.321227	0.230313
EF1α	1	0.48971	0.405657	0.341116	0.43881	0.432768	0.312083
F-box	1	0.198884	0.215138	0.135528	0.218141	0.247129	0.243726
β-actin	0.880666	0.810378	0.777366	1	0.912882	0.993092	0.927659
GADPH	0.974905	0.523042	0.584389	0.543367	1	0.712848	0.721131
PP2A	0.698985	0.679086	0.568408	0.71615	1	0.815072	0.976032
RPL	1	0.427798	0.294227	0.416099	0.686977	0.902292	0.383332
SAND	1	0.182167	0.386891	0.316439	0.18621	0.245138	0.0971708
TIP41	1	0.638754	0.707924	0.589815	0.998845	0.33371	0.317905
UBC	1	0.0984135	0.149685	0.296273	0.460094	0.114626	0.106211
