# Supplementary material for: Screening and verification of reference genes for analysis of gene expression in winter rapeseed (Brassica rapa L.) under abiotic stress
Source: PLoS One. 2020 Sep 17;15(9):e0236577. doi: 10.1371/journal.pone.0236577 (PMC7498103; doi:10.1371/journal.pone.0236577)
Supplement: S2 File — CL and CR: Cold-treated leaves and roots, respectively; HL and HR: Heat-treated leaves and roots, respectively; NL and NR: Salt-treated leaves and roots, respectively; PL and PR: Drought-treated leaves and roots, respectively; Total: Pooled samples from all treatments. (ZIP) [file pone.0236577.s003.zip › Normfinder-Output/HL.xls]

## Sheet: Statistics(1)
	Gene name	Stability value		Best gene	SAND
	β-TUB	0.420518
	EF1α	0.329773
	F-box	0.228394
	β-actin	0.332808
	GADPH	0.864706
	PP2A	0.472335
	RPL	0.263161
	SAND	0.217398
	TIP41	0.307494
	UBC	0.395191
	SAND	0.217398	0.217	0.217	(0.217)	SAND(0.217)
	F-box	0.228394	0.228	0.228	(0.228)	F-box(0.228)
	RPL	0.263161	0.263	0.263	(0.263)	RPL(0.263)
	TIP41	0.307494	0.307	0.307	(0.307)	TIP41(0.307)
	EF1α	0.329773	0.33	0.33	(0.33)	EF1α(0.33)
	β-actin	0.332808	0.333	0.333	(0.333)	β-actin(0.333)
	UBC	0.395191	0.395	0.395	(0.395)	UBC(0.395)
	β-TUB	0.420518	0.421	0.421	(0.421)	β-TUB(0.421)
	PP2A	0.472335	0.472	0.472	(0.472)	PP2A(0.472)
	GADPH	0.864706	0.865	0.865	(0.865)	GADPH(0.865)

## Sheet: HL
	CkY	H1Y	H3Y	H6Y	H12Y	H24Y	H48Y
β-TUB	1	0.16248	0.105112	0.172141	0.113571	0.310285	0.147283
EF1α	1	0.135528	0.125289	0.0912942	0.124712	0.281265	0.111105
F-box	1	0.237885	0.141447	0.16361	0.216384	0.200731	0.143091
β-actin	1	0.450625	0.299716	0.296959	0.511687	0.272942	0.19592
GADPH	0.511096	0.292532	1	0.0987552	0.187072	0.0944045	0.100365
PP2A	1	0.233258	0.694959	0.352737	0.460094	0.702222	0.512278
RPL	1	0.231112	0.567752	0.206374	0.343885	0.301104	0.189246
SAND	1	0.211198	0.256435	0.215885	0.401461	0.262733	0.205185
TIP41	1	0.276433	0.198196	0.258816	0.14161	0.29937	0.120742
UBC	1	0.238159	0.160799	0.098073	0.143587	0.444935	0.125724
