# Supplementary material for: Screening and verification of reference genes for analysis of gene expression in winter rapeseed (Brassica rapa L.) under abiotic stress
Source: PLoS One. 2020 Sep 17;15(9):e0236577. doi: 10.1371/journal.pone.0236577 (PMC7498103; doi:10.1371/journal.pone.0236577)
Supplement: S2 File — CL and CR: Cold-treated leaves and roots, respectively; HL and HR: Heat-treated leaves and roots, respectively; NL and NR: Salt-treated leaves and roots, respectively; PL and PR: Drought-treated leaves and roots, respectively; Total: Pooled samples from all treatments. (ZIP) [file pone.0236577.s003.zip › Normfinder-Output/HR.xls]

## Sheet: Statistics(1)
	Gene name	Stability value		Best gene	F-box
	β-TUB	0.505698
	EF1α	1.00687
	F-box	0.129593
	β-actin	0.544508
	GADPH	0.648466
	PP2A	0.142364
	RPL	0.310013
	SAND	0.36087
	TIP41	0.388831
	UBC	0.581207
	F-box	0.129593	0.13	0.13	(0.13)	F-box(0.13)
	PP2A	0.142364	0.142	0.142	(0.142)	PP2A(0.142)
	RPL	0.310013	0.31	0.31	(0.31)	RPL(0.31)
	SAND	0.36087	0.361	0.361	(0.361)	SAND(0.361)
	TIP41	0.388831	0.389	0.389	(0.389)	TIP41(0.389)
	β-TUB	0.505698	0.506	0.506	(0.506)	β-TUB(0.506)
	β-actin	0.544508	0.545	0.545	(0.545)	β-actin(0.545)
	UBC	0.581207	0.581	0.581	(0.581)	UBC(0.581)
	GADPH	0.648466	0.648	0.648	(0.648)	GADPH(0.648)
	EF1α	1.00687	1.007	1.007	(1.007)	EF1α(1.007)

## Sheet: HR
	CkS	H1S	H3S	H6S	H12S	H24S	H48S
β-TUB	1	0.130158	0.126161	0.189684	0.120185	0.109449	0.404721
EF1α	1	0.0284584	0.0214185	0.0324643	0.0380314	0.0386961	0.0450187
F-box	1	0.599431	0.362654	0.47687	0.327598	0.320486	0.381565
β-actin	0.569723	0.730353	0.780065	1	0.556711	0.692555	0.649169
GADPH	0.394565	0.225573	0.361817	1	0.50874	0.462225	0.385998
PP2A	1	0.292194	0.213652	0.394109	0.330258	0.281265	0.367717
RPL	1	0.183434	0.132739	0.168989	0.129259	0.204665	0.272312
SAND	1	0.234881	0.128812	0.281915	0.112526	0.19751	0.141774
TIP41	0.926588	1	0.565788	0.610614	0.467056	0.755236	0.443396
UBC	0.653685	0.967053	0.943874	0.806642	0.854607	0.814131	1
