# Supplementary material for: Screening and verification of reference genes for analysis of gene expression in winter rapeseed (Brassica rapa L.) under abiotic stress
Source: PLoS One. 2020 Sep 17;15(9):e0236577. doi: 10.1371/journal.pone.0236577 (PMC7498103; doi:10.1371/journal.pone.0236577)
Supplement: S2 File — CL and CR: Cold-treated leaves and roots, respectively; HL and HR: Heat-treated leaves and roots, respectively; NL and NR: Salt-treated leaves and roots, respectively; PL and PR: Drought-treated leaves and roots, respectively; Total: Pooled samples from all treatments. (ZIP) [file pone.0236577.s003.zip › Normfinder-Output/NL.xls]

## Sheet: Statistics(1)
	Gene name	Stability value		Best gene	SAND
	β-TUB	0.560182
	EF1α	0.59745
	F-box	0.684514
	β-actin	0.901285
	GADPH	0.387773
	PP2A	0.183245
	RPL	0.418997
	SAND	0.0626183
	TIP41	0.479219
	UBC	0.361995
	SAND	0.0626183	0.063	0.063	(0.063)	SAND(0.063)
	PP2A	0.183245	0.183	0.183	(0.183)	PP2A(0.183)
	UBC	0.361995	0.362	0.362	(0.362)	UBC(0.362)
	GADPH	0.387773	0.388	0.388	(0.388)	GADPH(0.388)
	RPL	0.418997	0.419	0.419	(0.419)	RPL(0.419)
	TIP41	0.479219	0.479	0.479	(0.479)	TIP41(0.479)
	β-TUB	0.560182	0.56	0.56	(0.56)	β-TUB(0.56)
	EF1α	0.59745	0.597	0.597	(0.597)	EF1α(0.597)
	F-box	0.684514	0.685	0.685	(0.685)	F-box(0.685)
	β-actin	0.901285	0.901	0.901	(0.901)	β-actin(0.901)

## Sheet: NL
	CkY	N1Y	N3Y	N6Y	N12Y	N24Y	N48Y
β-TUB	1	0.18621	0.0921418	0.0563933	0.133046	0.12896	0.0481384
EF1α	1	0.252321	0.255843	0.0364821	0.385553	0.319008	0.227667
F-box	1	0.497695	0.198196	0.183646	0.121722	0.701412	0.481297
β-actin	0.156764	0.135372	0.157127	0.112917	1	0.163232	0.17374
GADPH	1	0.484645	0.164938	0.134904	0.618423	0.616284	0.192999
PP2A	1	0.379806	0.227142	0.141121	0.284533	0.227667	0.169184
RPL	1	0.347078	0.422396	0.451668	0.387338	0.331022	0.44803
SAND	1	0.336031	0.232451	0.191445	0.26456	0.312083	0.218898
TIP41	0.799221	0.351517	0.6846	0.41132	1	0.802923	0.523042
UBC	1	0.151249	0.181118	0.144586	0.156764	0.261521	0.111362
