# Supplementary material for: Screening and verification of reference genes for analysis of gene expression in winter rapeseed (Brassica rapa L.) under abiotic stress
Source: PLoS One. 2020 Sep 17;15(9):e0236577. doi: 10.1371/journal.pone.0236577 (PMC7498103; doi:10.1371/journal.pone.0236577)
Supplement: S2 File — CL and CR: Cold-treated leaves and roots, respectively; HL and HR: Heat-treated leaves and roots, respectively; NL and NR: Salt-treated leaves and roots, respectively; PL and PR: Drought-treated leaves and roots, respectively; Total: Pooled samples from all treatments. (ZIP) [file pone.0236577.s003.zip › Normfinder-Output/Normfinder-all.xls]

## Sheet: Statistics(1)
	Gene name	Stability value		Best gene	RPL
	β-TUB	0.767071
	EF1α	0.950634
	F-box	0.911499
	β-actin	0.707533
	GADPH	0.537208
	PP2A	0.612914
	RPL	0.342515
	SAND	0.40988
	TIP41	0.667476
	UBC	0.74198
	RPL	0.342515	0.343	0.343	(0.343)	RPL(0.343)
	SAND	0.40988	0.41	0.41	(0.41)	SAND(0.41)
	GADPH	0.537208	0.537	0.537	(0.537)	GADPH(0.537)
	PP2A	0.612914	0.613	0.613	(0.613)	PP2A(0.613)
	TIP41	0.667476	0.667	0.667	(0.667)	TIP41(0.667)
	β-actin	0.707533	0.708	0.708	(0.708)	β-actin(0.708)
	UBC	0.74198	0.742	0.742	(0.742)	UBC(0.742)
	β-TUB	0.767071	0.767	0.767	(0.767)	β-TUB(0.767)
	F-box	0.911499	0.911	0.911	(0.911)	F-box(0.911)
	EF1α	0.950634	0.951	0.951	(0.951)	EF1α(0.951)

## Sheet: Sheet1
	CkY	CkS	L1Y	L3Y	L6Y	L12Y	L24Y	L48Y	L1S	L3S	L6S	L12S	L24S	L48S	H1Y	H3Y	H6Y	H12Y	H24Y	H48Y	H1S	H3S	H6S	H12S	H24S	H48S	P1Y	P3Y	P6Y	P12Y	P24Y	P48Y	P1S	P3S	P6S	P12S	P24S	P48S	N1Y	N3Y	N6Y	N12Y	N24Y	N48Y	N1S	N3S	N6S	N12S	N24S
β-TUB	0.403787	0.566442	0.406126	0.165702	0.150378	0.152301	0.160614	0.112917	0.679086	0.257326	0.322715	0.356424	0.218141	0.156402	0.0656073	0.0424429	0.0695085	0.0458585	0.125289	0.0594711	0.0737268	0.0357313	0.107445	0.068078	0.0619966	0.229251	0.601513	0.913831	0.0909783	0.272312	0.0994421	0.185137	1	0.400535	0.49827	0.438303	0.491978	0.384219	0.0751891	0.0372057	0.0227709	0.0537224	0.0520725	0.0194377	0.343488	0.0744974	0.185137	0.262126	0.0579787
EF1α	0.5328	0.835088	0.274206	0.129109	0.25203	0.0932125	0.173139	0.101414	0.408951	0.33876	0.284862	0.366445	0.3614	0.260616	0.0722095	0.0667541	0.0486416	0.0664463	0.149858	0.059197	0.0237653	0.0178863	0.0271106	0.0317595	0.0323147	0.0375945	0.0952811	0.0632262	0.0593202	0.0712977	0.0921418	0.0563933	0.162292	0.127479	0.142266	0.168599	0.134282	0.117034	0.134437	0.136313	0.0194377	0.205423	0.169968	0.121301	0.680657	0.64992	0.65293	0.631418	1
F-box	0.209739	1	0.0882863	0.035814	0.0261569	0.0616395	0.04062	0.0340784	0.198884	0.215138	0.135528	0.218141	0.247129	0.243726	0.0498936	0.0296669	0.0343154	0.0453842	0.042101	0.0300117	0.599431	0.362654	0.47687	0.327598	0.320486	0.381565	0.0332616	0.0319435	0.0856739	0.037378	0.129857	0.0439396	0.0803997	0.0629347	0.0512964	0.0629347	0.0563933	0.0926756	0.104386	0.0415694	0.0385177	0.0255299	0.147113	0.100947	0.154249	0.15195	0.410371	0.231915	0.185137
β-actin	0.150378	0.151424	0.179244	0.167241	0.152301	0.15822	0.176573	0.182167	0.139339	0.133662	0.171943	0.156963	0.170755	0.159504	0.0537845	0.0357726	0.0354435	0.0610725	0.0325771	0.023384	0.194117	0.20733	0.265785	0.147966	0.184071	0.17254	0.575678	0.584389	0.579682	1	0.535887	0.50874	0.178006	0.403787	0.183943	0.200267	0.200036	0.166086	0.103068	0.119631	0.0859714	0.761368	0.12428	0.13228	0.143223	0.135685	0.130308	0.142431	0.122995
GADPH	0.265785	0.307076	0.177595	0.220676	0.183222	0.264713	0.292194	0.314253	0.164748	0.184071	0.17115	0.31498	0.224533	0.227142	0.152125	0.52003	0.0513556	0.0972831	0.0490932	0.052193	0.175556	0.28159	0.778265	0.395934	0.359733	0.300409	0.244008	0.235969	0.236678	0.302499	0.238435	0.222211	0.766664	0.429283	0.450105	0.410371	0.437797	0.426909	0.128812	0.0438382	0.0358554	0.164368	0.163799	0.0512964	0.330258	1	0.202594	0.362654	0.423862
PP2A	0.397309	0.5328	1	0.489145	0.376312	0.444935	0.50698	0.48689	0.517632	0.433269	0.545884	0.762249	0.621288	0.743979	0.0926756	0.276114	0.140146	0.182799	0.278999	0.203533	0.155681	0.113834	0.209981	0.175962	0.149858	0.19592	0.23138	0.23138	0.244008	0.198884	0.186597	0.170952	0.283221	0.280292	0.267943	0.312083	0.291385	0.303198	0.1509	0.0902456	0.0560685	0.113047	0.0904543	0.0672184	0.105355	0.101649	0.0868699	0.133046	0.13742
RPL	0.478525	1	0.389132	0.483526	0.314617	0.366021	0.271998	0.609205	0.427798	0.294227	0.416099	0.686977	0.902292	0.383332	0.110593	0.271684	0.0987552	0.164558	0.144086	0.0905589	0.183434	0.132739	0.337978	0.129259	0.204665	0.272312	0.417062	0.442577	0.42396	0.506394	0.430375	0.447306	0.515246	0.523042	0.565788	0.561231	0.573686	0.554785	0.166086	0.202127	0.216134	0.185351	0.158402	0.214394	0.299024	0.237336	0.228458	0.242883	0.26456
SAND	0.641713	1	0.360566	0.435275	0.291857	0.362236	0.341905	0.279322	0.182167	0.386891	0.316439	0.18621	0.245138	0.0971708	0.135528	0.164558	0.138536	0.257623	0.168599	0.13167	0.234881	0.128812	0.281915	0.112526	0.19751	0.141774	0.134904	0.226618	0.114758	0.125434	0.131822	0.16248	0.17374	0.148995	0.155322	0.309927	0.386445	0.274206	0.215636	0.149167	0.122853	0.169772	0.200267	0.14047	0.25349	0.18664	0.176981	0.442884	0.183858
TIP41	0.799221	0.465978	0.314617	0.09289	0.197739	0.149685	0.37156	0.151249	0.297645	0.329877	0.274841	0.46544	0.155501	0.148137	0.220931	0.158402	0.206851	0.113178	0.239263	0.0964996	0.502896	0.284533	0.307076	0.234881	0.379806	0.222982	0.673617	0.296616	0.191888	0.20547	0.156402	0.427304	0.282241	0.451668	0.141284	0.317538	0.380684	0.379367	0.351517	0.6846	0.41132	1	0.802923	0.523042	0.921251	0.948246	0.156583	0.606397	0.858565
UBC	0.715323	0.653685	0.143753	0.37156	0.177186	0.366021	0.149167	0.25437	0.0643314	0.0978467	0.193669	0.300756	0.0749289	0.0694283	0.170361	0.115023	0.0701539	0.102711	0.318272	0.0899333	0.967053	0.943874	0.806642	0.854607	0.814131	1	0.227405	0.261521	0.105112	0.410845	0.214394	0.381124	0.357661	0.36942	0.43177	0.336031	0.351517	0.317538	0.108192	0.129558	0.103426	0.112137	0.187072	0.07966	0.245138	0.222211	0.168989	0.158402	0.222982
[truncated: 1 more columns]
