# Supplementary material for: Screening and verification of reference genes for analysis of gene expression in winter rapeseed (Brassica rapa L.) under abiotic stress
Source: PLoS One. 2020 Sep 17;15(9):e0236577. doi: 10.1371/journal.pone.0236577 (PMC7498103; doi:10.1371/journal.pone.0236577)
Supplement: S2 File — CL and CR: Cold-treated leaves and roots, respectively; HL and HR: Heat-treated leaves and roots, respectively; NL and NR: Salt-treated leaves and roots, respectively; PL and PR: Drought-treated leaves and roots, respectively; Total: Pooled samples from all treatments. (ZIP) [file pone.0236577.s003.zip › Normfinder-Output/Normfinder.xlsx]

## Sheet: Sheet1
Rank	Total	CL	CR	HL	HR	NL	NR	PL	PR
1	RPL(0.343)	SAND(0.223)	EF1α(0.085)	SAND(0.217)	F-box(0.13)	SAND(0.063)	RPL(0.185)	PP2A(0.14)	PP2A(0.028)
2	SAND(0.41)	β-TUB(0.294)	GADPH(0.241)	F-box(0.228)	PP2A(0.142)	PP2A(0.183)	UBC(0.237)	RPL(0.212)	RPL(0.028)
3	GADPH(0.537)	β-actin(0.322)	TIP41(0.323)	RPL(0.263)	RPL(0.31)	UBC(0.362)	β-actin(0.264)	GADPH(0.22)	UBC(0.088)
4	PP2A(0.613)	RPL(0.358)	RPL(0.334)	TIP41(0.307)	SAND(0.361)	GADPH(0.388)	PP2A(0.308)	SAND(0.354)	TIP41(0.358)
5	TIP41(0.667)	GADPH(0.372)	β-actin(0.371)	EF1α(0.33)	TIP41(0.389)	RPL(0.419)	EF1α(0.321)	UBC(0.414)	EF1α(0.437)
6	β-actin(0.708)	PP2A(0.426)	F-box(0.425)	β-actin(0.333)	β-TUB(0.506)	TIP41(0.479)	SAND(0.442)	TIP41(0.48)	β-TUB(0.455)
7	UBC(0.742)	EF1α(0.47)	β-TUB(0.436)	UBC(0.395)	β-actin(0.545)	β-TUB(0.56)	F-box(0.544)	EF1α(0.58)	SAND(0.479)
8	β-TUB(0.767)	F-box(0.482)	PP2A(0.439)	β-TUB(0.421)	UBC(0.581)	EF1α(0.597)	GADPH(0.66)	β-TUB(0.742)	GADPH(0.515)
9	F-box(0.911)	UBC(0.527)	SAND(0.544)	PP2A(0.472)	GADPH(0.648)	F-box(0.685)	β-TUB(0.732)	F-box(0.745)	β-actin(0.54)
10	EF1α(0.951)	TIP41(0.558)	UBC(0.645)	GADPH(0.865)	EF1α(1.007)	β-actin(0.901)	TIP41(0.736)	β-actin(0.987)	F-box(0.845)
