# Supplementary material for: Screening and verification of reference genes for analysis of gene expression in winter rapeseed (Brassica rapa L.) under abiotic stress
Source: PLoS One. 2020 Sep 17;15(9):e0236577. doi: 10.1371/journal.pone.0236577 (PMC7498103; doi:10.1371/journal.pone.0236577)
Supplement: S2 File — CL and CR: Cold-treated leaves and roots, respectively; HL and HR: Heat-treated leaves and roots, respectively; NL and NR: Salt-treated leaves and roots, respectively; PL and PR: Drought-treated leaves and roots, respectively; Total: Pooled samples from all treatments. (ZIP) [file pone.0236577.s003.zip › Normfinder-Output/NR.xls]

## Sheet: Statistics(1)
	Gene name	Stability value		Best gene	RPL
	β-TUB	0.732468
	EF1α	0.321109
	F-box	0.544368
	β-actin	0.264377
	GADPH	0.660442
	PP2A	0.308387
	RPL	0.184971
	SAND	0.442325
	TIP41	0.736354
	UBC	0.236921
	RPL	0.184971	0.185	0.185	(0.185)	RPL(0.185)
	UBC	0.236921	0.237	0.237	(0.237)	UBC(0.237)
	β-actin	0.264377	0.264	0.264	(0.264)	β-actin(0.264)
	PP2A	0.308387	0.308	0.308	(0.308)	PP2A(0.308)
	EF1α	0.321109	0.321	0.321	(0.321)	EF1α(0.321)
	SAND	0.442325	0.442	0.442	(0.442)	SAND(0.442)
	F-box	0.544368	0.544	0.544	(0.544)	F-box(0.544)
	GADPH	0.660442	0.66	0.66	(0.66)	GADPH(0.66)
	β-TUB	0.732468	0.732	0.732	(0.732)	β-TUB(0.732)
	TIP41	0.736354	0.736	0.736	(0.736)	TIP41(0.736)

## Sheet: NR
	CkS	N1S	N3S	N6S	N12S	N24S	N48S
β-TUB	1	0.606397	0.131518	0.326842	0.462759	0.102356	0.187288
EF1α	0.835088	0.680657	0.64992	0.65293	0.631418	1	0.604299
F-box	1	0.154249	0.15195	0.410371	0.231915	0.185137	0.353472
β-actin	0.940609	0.889665	0.842842	0.809442	0.884745	0.764012	1
GADPH	0.307076	0.330258	1	0.202594	0.362654	0.423862	0.315344
PP2A	1	0.197739	0.190782	0.163044	0.249711	0.257921	0.336808
RPL	1	0.299024	0.237336	0.228458	0.242883	0.26456	0.284533
SAND	1	0.25349	0.18664	0.176981	0.442884	0.183858	0.571041
TIP41	0.49141	0.971532	1	0.165129	0.639493	0.905425	0.76313
UBC	1	0.37501	0.339936	0.258517	0.242322	0.341116	0.246558
