# Supplementary material for: Screening and verification of reference genes for analysis of gene expression in winter rapeseed (Brassica rapa L.) under abiotic stress
Source: PLoS One. 2020 Sep 17;15(9):e0236577. doi: 10.1371/journal.pone.0236577 (PMC7498103; doi:10.1371/journal.pone.0236577)
Supplement: S2 File — CL and CR: Cold-treated leaves and roots, respectively; HL and HR: Heat-treated leaves and roots, respectively; NL and NR: Salt-treated leaves and roots, respectively; PL and PR: Drought-treated leaves and roots, respectively; Total: Pooled samples from all treatments. (ZIP) [file pone.0236577.s003.zip › Normfinder-Output/PL.xls]

## Sheet: Statistics(1)
	Gene name	Stability value		Best gene	PP2A
	β-TUB	0.741867
	EF1α	0.57982
	F-box	0.74504
	β-actin	0.987154
	GADPH	0.219552
	PP2A	0.140398
	RPL	0.212072
	SAND	0.354345
	TIP41	0.48
	UBC	0.413859
	PP2A	0.140398	0.14	0.14	(0.14)	PP2A(0.14)
	RPL	0.212072	0.212	0.212	(0.212)	RPL(0.212)
	GADPH	0.219552	0.22	0.22	(0.22)	GADPH(0.22)
	SAND	0.354345	0.354	0.354	(0.354)	SAND(0.354)
	UBC	0.413859	0.414	0.414	(0.414)	UBC(0.414)
	TIP41	0.48	0.48	0.48	(0.48)	TIP41(0.48)
	EF1α	0.57982	0.58	0.58	(0.58)	EF1α(0.58)
	β-TUB	0.741867	0.742	0.742	(0.742)	β-TUB(0.742)
	F-box	0.74504	0.745	0.745	(0.745)	F-box(0.745)
	β-actin	0.987154	0.987	0.987	(0.987)	β-actin(0.987)

## Sheet: PL
	CkY	P1Y	P3Y	P6Y	P12Y	P24Y	P48Y
β-TUB	0.441862	0.658231	1	0.099557	0.297989	0.163044	0.202594
EF1α	1	0.178831	0.118668	0.111337	0.133817	0.172939	0.105843
F-box	1	0.158586	0.152301	0.408479	0.178212	0.619138	0.209497
β-actin	0.119355	0.575678	0.584389	0.579682	1	0.535887	0.50874
GADPH	0.878633	0.806642	0.780065	0.782412	1	0.788218	0.734584
PP2A	1	0.582367	0.614152	0.500578	0.469653	0.430276	0.453236
RPL	0.944965	0.823591	0.873977	0.837213	1	0.849881	0.883315
SAND	1	0.210224	0.353145	0.178831	0.195467	0.205423	0.253197
TIP41	1	0.842842	0.371131	0.240093	0.257088	0.195693	0.53465
UBC	1	0.317905	0.365599	0.146943	0.574349	0.299716	0.5328
