# Supplementary material for: Screening and verification of reference genes for analysis of gene expression in winter rapeseed (Brassica rapa L.) under abiotic stress
Source: PLoS One. 2020 Sep 17;15(9):e0236577. doi: 10.1371/journal.pone.0236577 (PMC7498103; doi:10.1371/journal.pone.0236577)
Supplement: S2 File — CL and CR: Cold-treated leaves and roots, respectively; HL and HR: Heat-treated leaves and roots, respectively; NL and NR: Salt-treated leaves and roots, respectively; PL and PR: Drought-treated leaves and roots, respectively; Total: Pooled samples from all treatments. (ZIP) [file pone.0236577.s003.zip › Normfinder-Output/PR.xls]

## Sheet: Statistics(1)
	Gene name	Stability value		Best gene	PP2A
	β-TUB	0.454792
	EF1α	0.437341
	F-box	0.844658
	β-actin	0.539569
	GADPH	0.51543
	PP2A	0.0282314
	RPL	0.0282314
	SAND	0.478739
	TIP41	0.358043
	UBC	0.0875575
	PP2A	0.0282314	0.028	0.028	(0.028)	PP2A(0.028)
	RPL	0.0282314	0.028	0.028	(0.028)	RPL(0.028)
	UBC	0.0875575	0.088	0.088	(0.088)	UBC(0.088)
	TIP41	0.358043	0.358	0.358	(0.358)	TIP41(0.358)
	EF1α	0.437341	0.437	0.437	(0.437)	EF1α(0.437)
	β-TUB	0.454792	0.455	0.455	(0.455)	β-TUB(0.455)
	SAND	0.478739	0.479	0.479	(0.479)	SAND(0.479)
	GADPH	0.51543	0.515	0.515	(0.515)	GADPH(0.515)
	β-actin	0.539569	0.54	0.54	(0.54)	β-actin(0.54)
	F-box	0.844658	0.845	0.845	(0.845)	F-box(0.845)

## Sheet: PR
	CkS	P1S	P3S	P6S	P12S	P24S	P48S
β-TUB	0.460094	1	0.400535	0.49827	0.438303	0.491978	0.384219
EF1α	1	0.194342	0.152654	0.170361	0.201894	0.160799	0.140146
F-box	1	0.0803997	0.0629347	0.0512964	0.0629347	0.0563933	0.0926756
β-actin	0.37501	0.440842	1	0.455545	0.495973	0.4954	0.41132
GADPH	0.400535	1	0.559936	0.587095	0.535268	0.571041	0.556839
PP2A	1	0.531571	0.526072	0.502896	0.58574	0.546894	0.569066
RPL	1	0.515246	0.523042	0.565788	0.561231	0.573686	0.554785
SAND	1	0.17374	0.148995	0.155322	0.309927	0.386445	0.274206
TIP41	1	0.605696	0.96929	0.303198	0.681444	0.816958	0.814131
UBC	1	0.547147	0.565135	0.660517	0.514057	0.537747	0.485766
