# Supplementary material for: Screening and verification of reference genes for analysis of gene expression in winter rapeseed (Brassica rapa L.) under abiotic stress
Source: PLoS One. 2020 Sep 17;15(9):e0236577. doi: 10.1371/journal.pone.0236577 (PMC7498103; doi:10.1371/journal.pone.0236577)
Supplement: S3 File — CL and CR: Cold-treated leaves and roots, respectively; HL and HR: Heat-treated leaves and roots, respectively; NL and NR: Salt-treated leaves and roots, respectively; PL and PR: Drought-treated leaves and roots, respectively; Total: Pooled samples from all treatments. (ZIP) [file pone.0236577.s004.zip]

Archive with 13 entries (11 files):
- BestKeeper Output/
- BestKeeper Output/ALL.xls
- BestKeeper Output/BestKeeper Output.xlsx
- BestKeeper Output/CL.xls
- BestKeeper Output/CR.xls
- BestKeeper Output/HL.xls
- BestKeeper Output/HR.xls
- BestKeeper Output/NL.xls
- BestKeeper Output/NR.xls
- BestKeeper Output/PL.xls
- BestKeeper Output/PR.xls
- BestKeeper-Input/
- BestKeeper-Input/bestall.xls
