# Supplementary material for: Screening and verification of reference genes for analysis of gene expression in winter rapeseed (Brassica rapa L.) under abiotic stress
Source: PLoS One. 2020 Sep 17;15(9):e0236577. doi: 10.1371/journal.pone.0236577 (PMC7498103; doi:10.1371/journal.pone.0236577)
Supplement: S3 File — CL and CR: Cold-treated leaves and roots, respectively; HL and HR: Heat-treated leaves and roots, respectively; NL and NR: Salt-treated leaves and roots, respectively; PL and PR: Drought-treated leaves and roots, respectively; Total: Pooled samples from all treatments. (ZIP) [file pone.0236577.s004.zip › BestKeeper Output/ALL.xls]

## Sheet: Intro
BestKeeper © - version 1
Determination of the "most stable" Housekeeping Genes in in real-time PCR by using Repeated Pair-wise Correlation Analysis
Calculation of the geometric average of the "best" Housekeeping Genes CPs => CP Index = BestKeeper
Repeated Pair-wise Correlation & Regression Analysis of the BestKeeper vs. Housekeeping Genes
Repeated Pair-wise Correlation & Regression Analysis of the BestKeeper vs. Target Genes
Determination of sample intergrity, by specific Housekeeping Gene expression variation [InVar]
BestKeeper: Repeated Pair-wise Correlation Analysis is efficiency corrected real-time qPCR
Publication	Biotechnology Letters 26: 509-512
Direct download (mirror)	http://bioinformatics.gene-quantification.info/bestkeeper.html				gene.quantification@wzw.tum.de
Direct support	http://www.wzw.tum.de/gene-quantification/bestkeeper.html				© 2004 M.W. Pfaffl
	name of the gene	efficiency of
		qPCR
Housekeeping genes
HKG 1	β-TUB	2		Housekeeping Gene(s) = black
HKG 2	EF1α	2		Target Gene(s) = blue
HKG 3	F-box	2
HKG 4	β-actin	2			= cells for data and name input
HKG 5	GADPH	2
HKG 6	PP2A	2			= data output
HKG 7	RPL	2
HKG 8	SAND	2			= data output
HKG 9	TIP41	2
HKG 10	UBC	2
Target Genes					= print current page
Target Gene 1		2
Target Gene 2		2
Target Gene 3		2
Target Gene 4		2
Target Gene 5		2
Target Gene 6		2
Target Gene 7		2
Target Gene 8		2
Target Gene 9		2
Target Gene 10		2

## Sheet: HKG vs. BK
Determination of the "most stable" Housekeeping Genes in in real-time PCR by using Repeated Pair-wise Correlation Analysis.
Calculation of the geometric average of the "most stable" Housekeeping Genes => CP Index = BestKeeper									print HKG data input pages
CP data input:	β-TUB	EF1α	F-box	β-actin	GADPH	PP2A	RPL	SAND	TIP41	UBC
	HKG 1	HKG 2	HKG 3	HKG 4	HKG 5	HKG 6	HKG 7	HKG 8	HKG 9	HKG 10	n	BestKeeper	InVar. [± CP]	InVar. [ ± % CP]	InVar. [± x-fold]	HKG 1	Diff. HKG 1 [CP]	Diff. HKG 1 [%]	HKG 2	Diff. HKG 2 [CP]	Diff. HKG 2 [%]	HKG 3	Diff. HKG 3 [CP]	Diff. HKG 3 [%]	HKG 4	Diff. HKG 4 [CP]	Diff. HKG 4 [%]	HKG 5	Diff. HKG 5 [CP]	Diff. HKG 5 [%]	HKG 6	Diff. HKG 6 [CP]	Diff. HKG 6 [%]	HKG 7	Diff. HKG 7 [CP]	Diff. HKG 7 [%]	HKG 8	Diff. HKG 8 [CP]	Diff. HKG 8 [%]	HKG 9	Diff. HKG 9 [CP]	Diff. HKG 9 [%]	HKG 10	Diff. HKG 10 [CP]	Diff. HKG 10 [%]	BestKeeper	Var. [CP]	Var. [% CP]	Var. [CP]
sample 1	24.68	17.7433	25.945	20.6717	20.5517	25.8067	20.2783	26.2733	25.8083	23.2017	10	22.9045	±0.66	±2.92	±0.27	24.68	-1.38158	-5.30121	17.7433	-1.89423	-9.64595	25.945	-1.01109	-3.75088	20.6717	0.152153	0.741504	20.5517	-0.211435	-1.01832	25.8067	-0.775792	-2.91843	20.2783	-0.620275	-2.96802	26.2733	-1.56708	-5.62879	25.8083	-1.32889	-4.89692	23.2017	-1.60859	-6.48355	22.9045	±0.66	±2.92	0.66
sample 2	24.1917	17.095	23.6917	20.6617	20.3433	25.3833	19.215	25.6333	26.5867	23.3317	10	22.4095	±1.04	±4.39	±0.31	24.1917	-1.86991	-7.17497	17.095	-2.54256	-12.9474	23.6917	-3.26442	-12.1102	20.6617	0.142153	0.69277	20.3433	-0.419768	-2.0217	25.3833	-1.19912	-4.51096	19.215	-1.68361	-8.05608	25.6333	-2.20708	-7.92761	26.5867	-0.550554	-2.02878	23.3317	-1.47859	-5.95958	22.4095	±1.04	±4.39	1.04
sample 3	24.6717	18.7017	27.1933	20.4183	21.1333	24.475	20.5767	27.105	27.1533	25.5167	10	23.4927	±0.87	±3.44	±0.44	24.6717	-1.38991	-5.33318	18.7017	-0.935896	-4.76585	27.1933	0.237243	0.880109	20.4183	-0.10118	-0.493093	21.1333	0.370232	1.78312	24.475	-2.10746	-7.928	20.5767	-0.321942	-1.54049	27.105	-0.735413	-2.64153	27.1533	0.0161129	0.0593756	25.5167	0.706414	2.84727	23.4927	±0.87	±3.44	0.87
sample 4	25.965	19.7883	28.495	20.5183	20.82	25.5067	20.2633	26.8333	28.9133	24.1467	10	23.8901	±0.98	±3.68	±1.03	25.965	-0.0965783	-0.370577	19.7883	0.150771	0.767767	28.495	1.53891	5.70895	20.5183	-0.00118022	-0.00575171	20.82	0.0568986	0.274037	25.5067	-1.07579	-4.047	20.2633	-0.635275	-3.0398	26.8333	-1.00708	-3.61733	28.9133	1.77611	6.54493	24.1467	-0.663586	-2.67464	23.8901	±0.98	±3.68	0.98
sample 5	26.105	18.8233	28.9483	20.6533	21.0883	25.885	20.8833	27.41	27.8233	25.215	10	24.0375	±0.8	±3.16	±0.99	26.105	0.0434217	0.166612	18.8233	-0.814229	-4.14629	28.9483	1.99224	7.3907	20.6533	0.13382	0.652159	21.0883	0.325232	1.56639	25.885	-0.697458	-2.62375	20.8833	-0.0152749	-0.0730906	27.41	-0.430413	-1.546	27.8233	0.686113	2.52831	25.215	0.404747	1.63137	24.0375	±0.8	±3.16	0.8
sample 6	26.0867	20.2583	27.7117	20.5983	20.5575	25.6433	20.665	27.0983	28.225	24.1683	10	23.8975	±0.67	±2.64	±0.53	26.0867	0.0250884	0.0962659	20.2583	0.620771	3.16114	27.7117	0.755576	2.80299	20.5983	0.0788198	0.384121	20.5575	-0.205601	-0.990225	25.6433	-0.939125	-3.53287	20.665	-0.233608	-1.11782	27.0983	-0.74208	-2.66548	28.225	1.08778	4.00844	24.1683	-0.641919	-2.58731	23.8975	±0.67	±2.64	0.67
sample 7	26.01	19.365	28.3133	20.44	20.415	25.455	21.0933	27.1817	26.9133	25.4633	10	23.8488	±0.69	±2.62	±0.6	26.01	-0.0515783	-0.197909	19.365	-0.272563	-1.38797	28.3133	1.35724	5.03501	20.44	-0.0795136	-0.387502	20.415	-0.348101	-1.67654	25.455	-1.12746	-4.24136	21.0933	0.194725	0.931761	27.1817	-0.658746	-2.36615	26.9133	-0.223887	-0.825019	25.4633	0.653081	2.6323	23.8488	±0.69	±2.62	0.69
sample 8	26.5183	20.1367	28.5667	20.395	20.31	25.5133	19.93	27.4733	28.21	24.6933	10	23.9265	±0.86	±3.42	±0.81	26.5183	0.456755	1.7526	20.1367	0.499104	2.54158	28.5667	1.61058	5.97481	20.395	-0.124514	-0.606806	20.31	-0.453101	-2.18224	25.5133	-1.06912	-4.02192	19.93	-0.968608	-4.6348	27.4733	-0.36708	-1.31851	28.21	1.07278	3.95317	24.6933	-0.116919	-0.471254	23.9265	±0.86	±3.42	0.86
sample 9	23.93	18.125	26.0217	20.7817	21.2417	25.425	20.44	28.09	27.2333	26.6767	10	23.5665	±1.16	±4.81	±0.99	23.93	-2.13158	-8.17901	18.125	-1.51256	-7.7024	26.0217	-0.934424	-3.46647	20.7817	0.262153	1.27758	21.2417	0.478565	2.30488	25.425	-1.15746	-4.35422	20.44	-0.458608	-2.19444	28.09	0.249587	0.896492	27.2333	0.0961129	0.354174	26.6767	1.86641	7.52275	23.5665	±1.16	±4.81	1.16
sample 10	25.33	18.3967	25.9083	20.8417	21.0817	25.6817	20.98	27.0033	27.085	26.0717	10	23.6396	±0.8	±3.37	±0.6	25.33	-0.731578	-2.80711	18.3967	-1.2409	-6.31899	25.9083	-1.04776	-3.8869	20.8417	0.322153	1.56998	21.0817	0.318565	1.53429	25.6817	-0.900792	-3.38867	20.98	0.0813918	0.38946	27.0033	-0.83708	-3.00671	27.085	-0.0522205	-0.192431	26.0717	1.26141	5.08424	23.6396	±0.8	±3.37	0.8
sample 11	25.0033	18.6467	26.575	20.4783	21.1867	25.3483	20.48	27.2933	27.3483	25.0867	10	23.5404	±0.59	±2.49	±0.33	25.0033	-1.05824	-4.06056	18.6467	-0.990896	-5.04592	26.575	-0.38109	-1.41375	20.4783	-0.0411802	-0.200688	21.1867	0.423565	2.03999	25.3483	-1.23412	-4.64263	20.48	-0.418608	-2.00304	27.2933	-0.54708	-1.96506	27.3483	0.211113	0.777946	25.0867	0.276414	1.11411	23.5404	±0.59	±2.49	0.59
sample 12	24.86	18.2833	25.8883	20.6098	20.3067	24.8667	19.7567	28.0583	26.5883	24.4517	10	23.146	±0.64	±2.72	±0.29	24.86	-1.20158	-4.61054	18.2833	-1.35423	-6.89612	25.8883	-1.06776	-3.9611	20.6098	0.0903198	0.440165	20.3067	-0.456435	-2.1983	24.8667	-1.71579	-6.4546	19.7567	-1.14194	-5.4642	28.0583	0.21792	0.782748	26.5883	-0.548887	-2.02264	24.4517	-0.358586	-1.44531	23.146	±0.64	±2.72	0.64
sample 13	25.5683	18.3033	25.7083	20.4883	20.795	25.1617	19.3633	27.6617	28.17	26.4567	10	23.5055	±1.08	±4.55	±0.9	25.5683	-0.493245	-1.89261	18.3033	-1.33423	-6.79427	25.7083	-1.24776	-4.62885	20.4883	-0.0311802	-0.151954	20.795	0.0318986	0.153631	25.1617	-1.42079	-5.34485	19.3633	-1.53527	-7.3463	27.6617	-0.178746	-0.642039	28.17	1.03278	3.80577	26.4567	1.64641	6.63602	23.5055	±1.08	±4.55	1.08
sample 14	26.0483	18.775	25.7283	20.5867	20.7783	24.9017	20.5983	28.9967	28.24	26.5667	10	23.8703	±1.1	±4.29	±0.98	26.0483	-0.0132449	-0.0508216	18.775	-0.862563	-4.39241	25.7283	-1.22776	-4.55466	20.5867	0.0671531	0.327265	20.7783	0.0152319	0.0733604	24.9017	-1.68079	-6.32293	20.5983	-0.300275	-1.43682	28.9967	1.15625	4.15315	28.24	1.10278	4.06372	26.5667	1.75641	7.07939	23.8703	±1.1	±4.29	1.1
sample 15	27.3017	20.6267	28.0167	22.155	21.3567	27.9067	22.3917	28.5167	27.6633	25.2717	10	24.9372	±0.42	±2.11	±0.61	27.3017	1.24009	4.7583	20.6267	0.989104	5.0368	28.0167	1.06058	3.93446	22.155	1.63549	7.9704	21.3567	0.593565	2.85875	27.9067	1.32421	4.98151	22.3917	1.49306	7.1443	28.5167	0.676254	2.42904	27.6633	0.526113	1.93871	25.2717	0.461414	1.85977	24.9372	±0.42	±2.11	0.42
sample 16	27.93	20.74	28.7667	22.7433	19.5833	26.3317	21.095	28.2367	28.1433	25.8383	10	24.7037	±1.05	±4.68	±1.37	27.93	1.86842	7.16926	20.74	1.10244	5.61392	28.7667	1.81058	6.71676	22.7433	2.22382	10.8376	19.5833	-1.17977	-5.68204	26.3317	-0.250792	-0.943447	21.095	0.196392	0.939736	28.2367	0.396254	1.4233	28.1433	1.00611	3.7075	25.8383	1.02808	4.14377	24.7037	±1.05	±4.68	1.05
sample 17	27.2183	21.1967	28.5567	22.7567	22.9233	27.31	22.555	28.485	27.7583	26.5517	10	25.3857	±0.6	±3.2	±1.14	27.2183	1.15676	4.43855	21.1967	1.5591	7.9394	28.5567	1.60058	5.93772	22.7567	2.23715	10.9026	22.9233	2.16023	10.4042	27.31	0.727542	2.73692	22.555	1.65639	7.92585	28.485	0.644587	2.31529	27.7583	0.621113	2.28879	26.5517	1.74141	7.01893	25.3857	±0.6	±3.2	0.6
sample 18	27.8183	20.7467	28.1533	21.9717	22.0017	26.9267	21.8183	27.59	28.6283	26.0017	10	24.9844	±0.59	±2.49	±0.74	27.8183	1.75676	6.74079	20.7467	1.1091	5.64787	28.1533	1.19724	4.44146	21.9717	1.45215	7.07694	22.0017	1.23857	5.96522	26.9267	0.344208	1.29487	21.8183	0.919725	4.40089	27.59	-0.250413	-0.899458	28.6283	1.49111	5.49471	26.0017	1.19141	4.8021	24.9844	±0.59	±2.49	0.59
sample 19	26.3683	19.5733	28.2617	22.8783	22.9883	26.3167	22.01	28.2017	27.5483	24.37	10	24.6885	±0.99	±4.69	±1.59	26.3683	0.306755	1.17704	19.5733	-0.0642294	-0.327074	28.2617	1.30558	4.84334	22.8783	2.35882	11.4955	22.9883	2.22523	10.7172	26.3167	-0.265792	-0.999876	22.01	1.11139	5.31802	28.2017	0.361254	1.29759	27.5483	0.411113	1.51494	24.37	-0.440253	-1.77448	24.6885	±0.99	±4.69	0.99
sample 20	27.4433	20.9133	28.75	23.3567	22.9	26.7717	22.68	28.5583	28.8583	26.1933	10	25.4874	±0.73	±3.7	±1.67	27.4433	1.38176	5.30189	20.9133	1.27577	6.49658	28.75	1.79391	6.65493	23.3567	2.83715	13.8266	22.9	2.1369	10.2918	26.7717	0.189208	0.711779	22.68	1.78139	8.52397	28.5583	0.71792	2.5787	28.8583	1.72111	6.34226	26.1933	1.38308	5.57463	25.4874	±0.73	±3.7	0.73
sample 21	27.1333	22.23	24.43	20.3033	21.15	27.1583	21.6617	27.7233	26.4767	22.7667	10	23.9544	±1.49	±6.45	±1.69	27.1333	1.07176	4.1124	22.23	2.59244	13.2014	24.43	-2.52609	-9.37113	20.3033	-0.21618	-1.05353	21.15	0.386899	1.86339	27.1583	0.575875	2.16637	21.6617	0.763058	3.65124	27.7233	-0.11708	-0.420538	26.4767	-0.660554	-2.43412	22.7667	-2.04359	-8.23686	23.9544	±1.49	±6.45	1.49
sample 22	28.1783	22.64	25.155	20.2083	20.4683	27.61	22.1283	28.59	27.2983	22.8017	10	24.3129	±1.59	±6.96	±2.38	28.1783	2.11676	8.12213	22.64	3.00244	15.2893	25.155	-1.80109	-6.68157	20.2083	-0.31118	-1.51651	20.4683	-0.294768	-1.41967	27.61	1.02754	3.86549	22.1283	1.22973	5.88424	28.59	0.749587	2.69244	27.2983	0.161113	0.593697	22.8017	-2.00859	-8.09579	24.3129	±1.59	±6.96	1.59
sample 23	26.59	22.04	24.76	19.85	19.0017	26.7267	20.78	27.46	27.1883	23.0283	10	23.5406	±1.35	±6.12	±1.49	26.59	0.528422	2.02759	22.04	2.40244	12.2339	24.76	-2.19609	-8.14692	19.85	-0.669514	-3.26281	19.0017	-1.76143	-8.48349	26.7267	0.144208	0.542495	20.78	-0.118608	-0.567541	27.46	-0.380413	-1.36641	27.1883	0.0511129	0.18835	23.0283	-1.78192	-7.18219	23.5406	±1.35	±6.12	1.35
sample 24	27.2483	21.8117	25.3017	20.695	19.9767	26.9817	22.1667	28.785	27.575	22.945	10	24.1585	±1.31	±5.7	±1.27	27.2483	1.18676	4.55366	21.8117	2.1741	11.0711	25.3017	-1.65442	-6.13748	20.695	0.175486	0.855217	19.9767	-0.786435	-3.78766	26.9817	0.399208	1.50177	22.1667	1.26806	6.06767	28.785	0.944587	3.39286	27.575	0.43778	1.61321	22.945	-1.86525	-7.51807	24.1585	±1.31	±5.7	1.31
sample 25	27.3833	21.7867	25.3333	20.38	20.115	27.2133	21.5037	27.9733	26.8817	23.015	10	23.9751	±1.22	±5.35	±1.25	27.3833	1.32176	5.07166	21.7867	2.1491	10.9438	25.3333	-1.62276	-6.02	20.38	-0.139514	-0.679907	20.115	-0.648101	-3.12141	27.2133	0.630875	2.37328	21.5037	0.605058	2.89521	27.9733	0.13292	0.477437	26.8817	-0.255554	-0.94171	23.015	-1.79525	-7.23593	23.9751	±1.22	±5.35	1.22
sample 26	25.4967	21.5683	25.0817	20.4733	20.375	26.8267	21.0917	28.4517	27.65	22.7183	10	23.7947	±1.18	±5.09	±1.02	25.4967	-0.564912	-2.1676	21.5683	1.93077	9.83203	25.0817	-1.87442	-6.95362	20.4733	-0.0461802	-0.225055	20.375	-0.388101	-1.86919	26.8267	0.244208	0.918683	21.0917	0.193058	0.923786	28.4517	0.611254	2.19556	27.65	0.51278	1.88958	22.7183	-2.09192	-8.43167	23.7947	±1.18	±5.09	1.18
sample 27	24.105	20.2267	28.6017	18.735	20.675	26.5867	20.4767	28.5233	26.055	24.855	10	23.6317	±1.12	±4.63	±0.85	24.105	-1.95658	-7.50752	20.2267	0.589104	2.99988	28.6017	1.64558	6.10465	18.735	-1.78451	-8.69667	20.675	-0.0881014	-0.424317	26.5867	0.00420848	0.0158318	20.4767	-0.421942	-2.01899	28.5233	0.68292	2.45298	26.055	-1.08222	-3.98796	24.855	0.0447473	0.180358	23.6317	±1.12	±4.63	1.12
sample 28	23.5017	20.8183	28.66	18.7133	20.7233	26.5867	20.391	27.775	27.2383	24.6533	10	23.6605	±1.25	±5.25	±0.93	23.5017	-2.55991	-9.82255	20.8183	1.18077	6.01282	28.66	1.70391	6.32106	18.7133	-1.80618	-8.80226	20.7233	-0.0397681	-0.191533	26.5867	0.00420848	0.0158318	20.391	-0.507608	-2.42891	27.775	-0.0654129	-0.234957	27.2383	0.101113	0.372598	24.6533	-0.156919	-0.632478	23.6605	±1.25	±5.25	1.25
sample 29	26.83	20.9103	27.2367	18.725	20.719	26.51	20.453	28.7567	27.8667	25.9683	10	24.1288	±0.92	±4.26	±0.68	26.83	0.768422	2.94849	20.9103	1.27277	6.48131	27.2367	0.280576	1.04086	18.725	-1.79451	-8.7454	20.719	-0.0441014	-0.212403	26.51	-0.0724582	-0.272579	20.453	-0.445608	-2.13224	28.7567	0.916254	3.29109	27.8667	0.729446	2.68799	25.9683	1.15808	4.66775	24.1288	±0.92	±4.26	0.92
sample 30	25.2483	20.645	28.4333	17.9383	20.365	26.805	20.1967	28.6283	27.768	24.0017	10	23.7007	±1.19	±5.36	±0.81	25.2483	-0.813245	-3.12047	20.645	1.00744	5.13015	28.4333	1.47724	5.48018	17.9383	-2.58118	-12.5791	20.365	-0.398101	-1.91735	26.805	0.222542	0.837175	20.1967	-0.701942	-3.3588	28.6283	0.78792	2.83013	27.768	0.63078	2.32441	24.0017	-0.808586	-3.25908	23.7007	±1.19	±5.36	1.19
sample 31	26.7017	20.275	26.6367	18.8383	20.7083	26.897	20.4313	28.5567	28.1617	24.94	10	23.9466	±0.79	±3.53	±0.52	26.7017	0.640088	2.45606	20.275	0.637437	3.24601	26.6367	-0.319424	-1.18498	18.8383	-1.68118	-8.19308	20.7083	-0.0547681	-0.263776	26.897	0.314542	1.18327	20.4313	-0.467275	-2.23591	28.5567	0.716254	2.57271	28.1617	1.02445	3.77506	24.94	0.129747	0.522958	23.9466	±0.79	±3.53	0.79
sample 32	25.805	20.9833	28.2	18.9133	20.81	27.0233	20.3757	28.255	26.7117	24.11	10	23.8765	±0.9	±4.11	±0.74	25.805	-0.256578	-0.984508	20.9833	1.34577	6.85304	28.2	1.24391	4.61458	18.9133	-1.60618	-7.82757	20.81	0.0468986	0.225875	27.0233	0.440875	1.65852	20.3757	-0.522942	-2.50228	28.255	0.414587	1.48916	26.7117	-0.425554	-1.56816	24.11	-0.700253	-2.82243	23.8765	±0.9	±4.11	0.9
sample 33	23.3717	19.4583	27.3283	20.4283	19.0233	26.295	19.8717	28.1583	27.31	24.2017	10	23.2906	±0.99	±4.06	±0.39	23.3717	-2.68991	-10.3214	19.4583	-0.179229	-0.912686	27.3283	0.372243	1.38092	20.4283	-0.0911802	-0.444359	19.0233	-1.73977	-8.37913	26.295	-0.287458	-1.08138	19.8717	-1.02694	-4.91392	28.1583	0.31792	1.14194	27.31	0.17278	0.636688	24.2017	-0.608586	-2.45296	23.2906	±0.99	±4.06	0.99
sample 34	24.6917	19.8067	27.6817	19.2467	19.86	26.31	20.15	28.38	26.6317	24.155	10	23.4407	±0.72	±3.04	±0.44	24.6917	-1.36991	-5.25644	19.8067	0.169104	0.861125	27.6817	0.725576	2.6917	19.2467	-1.27285	-6.2031	19.86	-0.903101	-4.34955	26.31	-0.272458	-1.02495	20.15	-0.748608	-3.5821	28.38	0.539587	1.93814	26.6317	-0.505554	-1.86295	24.155	-0.655253	-2.64106	23.4407	±0.72	±3.04	0.72
sample 35	24.3767	19.6483	27.9767	20.381	19.7917	26.375	20.2367	28.32	28.3083	23.93	10	23.676	±0.9	±3.57	±0.65	24.3767	-1.68491	-6.46512	19.6483	0.0107706	0.0548471	27.9767	1.02058	3.78607	20.381	-0.138514	-0.675033	19.7917	-0.971435	-4.67866	26.375	-0.207458	-0.780433	20.2367	-0.661942	-3.1674	28.32	0.479587	1.72263	28.3083	1.17111	4.31552	23.93	-0.880253	-3.54794	23.676	±0.9	±3.57	0.9
sample 36	24.5617	19.4033	27.6817	20.2583	19.925	26.155	20.0483	27.3233	27.14	24.2917	10	23.4507	±0.59	±2.35	±0.35	24.5617	-1.49991	-5.75526	19.4033	-0.234229	-1.19276	27.6817	0.725576	2.6917	20.2583	-0.26118	-1.27284	19.925	-0.838101	-4.03649	26.155	-0.427458	-1.60805	20.0483	-0.850275	-4.06857	27.3233	-0.51708	-1.8573	27.14	0.00277954	0.0102425	24.2917	-0.518586	-2.09021	23.4507	±0.59	±2.35	0.59
sample 37	24.395	19.7317	27.84	20.26	19.8317	26.254	19.9017	27.005	26.8783	24.2267	10	23.4119	±0.69	±2.8	±0.43	24.395	-1.66658	-6.39477	19.7317	0.094104	0.479204	27.84	0.88391	3.27907	20.26	-0.259514	-1.26472	19.8317	-0.931435	-4.48601	26.254	-0.328458	-1.23562	19.9017	-0.996942	-4.77037	27.005	-0.835413	-3.00072	26.8783	-0.258887	-0.953993	24.2267	-0.583586	-2.3522	23.4119	±0.69	±2.8	0.69
sample 38	24.7517	19.93	27.1233	20.5283	19.868	26.1967	20.065	27.5	26.8833	24.3733	10	23.5146	±0.5	±2.17	±0.26	24.7517	-1.30991	-5.02622	19.93	0.292437	1.48917	27.1233	0.167243	0.620427	20.5283	0.00881978	0.0429824	19.868	-0.895101	-4.31102	26.1967	-0.385792	-1.4513	20.065	-0.833608	-3.98882	27.5	-0.340413	-1.22273	26.8833	-0.253887	-0.935568	24.3733	-0.436919	-1.76104	23.5146	±0.5	±2.17	0.5
sample 39	27.105	19.73	26.9517	21.2167	21.5967	27.2033	21.805	27.8467	26.9933	25.9267	10	24.45	±0.48	±2.05	±0.48	27.105	1.04342	4.00368	19.73	0.0924373	0.470717	26.9517	-0.00442373	-0.0164109	21.2167	0.697153	3.39751	21.5967	0.833565	4.01465	27.2033	0.620875	2.33566	21.805	0.906392	4.33709	27.8467	0.00625372	0.0224627	26.9933	-0.143887	-0.530221	25.9267	1.11641	4.49981	24.45	±0.48	±2.05	0.48
sample 40	28.12	19.71	28.28	21.0017	23.1517	27.945	21.5217	28.3783	26.0317	25.6667	10	24.7688	±1	±4.2	±1.47	28.12	2.05842	7.8983	19.71	0.0724373	0.368871	28.28	1.32391	4.91136	21.0017	0.482153	2.34973	23.1517	2.38857	11.5039	27.945	1.36254	5.12572	21.5217	0.623058	2.98134	28.3783	0.53792	1.93216	26.0317	-1.10555	-4.07394	25.6667	0.856414	3.45186	24.7688	±1	±4.2	1
sample 41	28.8283	22.52	28.39	21.4783	23.4417	28.6317	21.425	28.6583	26.7667	25.9917	10	25.4389	±1.08	±4.99	±2.45	28.8283	2.76676	10.6162	22.52	2.88244	14.6782	28.39	1.43391	5.31943	21.4783	0.95882	4.67272	23.4417	2.67857	12.9006	28.6317	2.04921	7.70888	21.425	0.526392	2.51879	28.6583	0.81792	2.93789	26.7667	-0.370554	-1.36548	25.9917	1.18141	4.7618	25.4389	±1.08	±4.99	1.08
sample 42	27.59	19.1183	28.9833	18.3317	21.245	27.62	21.6467	28.1917	25.485	25.875	10	24.103	±1.36	±5.71	±1.19	27.59	1.52842	5.86466	19.1183	-0.519229	-2.64406	28.9833	2.02724	7.52054	18.3317	-2.18785	-10.6623	21.245	0.481899	2.32094	27.62	1.03754	3.90311	21.6467	0.748058	3.57947	28.1917	0.351254	1.26167	25.485	-1.65222	-6.08839	25.875	1.06475	4.29156	24.103	±1.36	±5.71	1.36
sample 43	27.635	19.3917	26.4567	20.9467	21.25	27.9417	21.8733	27.9533	25.8017	25.1367	10	24.2362	±0.88	±3.43	±0.82	27.635	1.57342	6.03732	19.3917	-0.245896	-1.25217	26.4567	-0.499424	-1.85273	20.9467	0.427153	2.08169	21.25	0.486899	2.34502	27.9417	1.35921	5.11318	21.8733	0.974725	4.66407	27.9533	0.11292	0.405599	25.8017	-1.33555	-4.92148	25.1367	0.326414	1.31564	24.2362	±0.88	±3.43	0.88
sample 44	29.0567	19.8783	27	20.8567	22.925	28.37	21.4367	28.465	26.42	26.3683	10	24.8536	±1.13	±4.56	±2.26	29.0567	2.99509	11.4924	19.8783	0.240771	1.22607	27	0.0439096	0.162893	20.8567	0.337153	1.64309	22.925	2.1619	10.4122	28.37	1.78754	6.72452	21.4367	0.538058	2.57461	28.465	0.624587	2.24345	26.42	-0.71722	-2.64294	26.3683	1.55808	6.27999	24.8536	±1.13	±4.56	1.13
sample 45	24.9133	17.39	26.3883	20.742	20.2383	27.7217	20.9567	27.6133	25.6033	24.7467	10	23.3789	±0.96	±4.31	±0.56	24.9133	-1.14824	-4.40589	17.39	-2.24756	-11.4452	26.3883	-0.567757	-2.10623	20.742	0.222486	1.08427	20.2383	-0.524768	-2.52741	27.7217	1.13921	4.28556	20.9567	0.0580584	0.27781	27.6133	-0.22708	-0.815647	25.6033	-1.53389	-5.65234	24.7467	-0.063586	-0.256289	23.3789	±0.96	±4.31	0.96
sample 46	27.1183	17.4567	26.41	20.82	18.64	27.7733	21.29	28.055	25.5617	24.8883	10	23.4926	±1.24	±5.6	±0.72	27.1183	1.05676	4.05484	17.4567	-2.1809	-11.1057	26.41	-0.54609	-2.02585	20.82	0.300486	1.46439	18.64	-2.1231	-10.2254	27.7733	1.19088	4.47993	21.29	0.391392	1.87281	28.055	0.214587	0.770775	25.5617	-1.57555	-5.80588	24.8883	0.0780806	0.314711	23.4926	±1.24	±5.6	1.24
sample 47	25.805	17.45	24.9767	20.8783	20.9433	28	21.345	28.1317	28.16	25.2833	10	23.8226	±1.18	±5.1	±0.74	25.805	-0.256578	-0.984508	17.45	-2.18756	-11.1397	24.9767	-1.97942	-7.34314	20.8783	0.35882	1.74868	20.9433	0.180232	0.868039	28	1.41754	5.33262	21.345	0.446392	2.13599	28.1317	0.291254	1.04615	28.16	1.02278	3.76892	25.2833	0.473081	1.90679	23.8226	±1.18	±5.1	1.18
sample 48	25.3033	17.4983	25.8	20.75	20.1033	27.385	21.2567	26.8083	26.2067	25.3767	10	23.411	±0.93	±4.2	±0.51	25.3033	-0.758245	-2.90944	17.4983	-2.13923	-10.8936	25.8	-1.15609	-4.28879	20.75	0.230486	1.12325	20.1033	-0.659768	-3.1776	27.385	0.802542	3.01907	21.2567	0.358058	1.71331	26.8083	-1.03208	-3.70713	26.2067	-0.930554	-3.42907	25.3767	0.566414	2.28298	23.411	±0.93	±4.2	0.93
sample 49	27.48	16.835	26.125	20.9617	19.8783	27.3383	21.1333	28.0767	25.705	24.8833	10	23.5402	±1.22	±5.61	±0.74	27.48	1.41842	5.44258	16.835	-2.80256	-14.2714	26.125	-0.83109	-3.08313	20.9617	0.442153	2.15479	19.8783	-0.884768	-4.26125	27.3383	0.755875	2.84351	21.1333	0.234725	1.12316	28.0767	0.236254	0.8486	25.705	-1.43222	-5.2777	24.8833	0.0730806	0.294558	23.5402	±1.22	±5.61	1.22
sample 50	26.6083	17.5617	25.192	20.5733	20.305	26.9533	21.0283	26.4417	25.9517	25.3517	10	23.3649	±1	±4.3	±0.49	26.6083	0.546755	2.09794	17.5617	-2.0759	-10.571	25.192	-1.76409	-6.54431	20.5733	0.0538198	0.262286	20.305	-0.458101	-2.20632	26.9533	0.370875	1.39519	21.0283	0.129725	0.620736	26.4417	-1.39875	-5.02416	25.9517	-1.18555	-4.36874	25.3517	0.541414	2.18222	23.3649	±1	±4.3	1
sample 51											0
sample 52											0
sample 53											0
sample 54											0
sample 55											0
sample 56											0
sample 57											0
sample 58											0
sample 59											0
sample 60											0
sample 61											0
sample 62											0
sample 63											0
sample 64											0
sample 65											0
sample 66											0
sample 67											0
sample 68											0
sample 69											0
sample 70											0
sample 71											0
sample 72											0
sample 73											0
sample 74											0
sample 75											0
sample 76											0
sample 77											0
sample 78											0
sample 79											0
sample 80											0
sample 81											0
sample 82											0
sample 83											0
sample 84											0
sample 85											0
sample 86											0
sample 87											0
sample 88											0
sample 89											0
sample 90											0
sample 91											0
sample 92											0
sample 93											0
sample 94											0
sample 95											0
sample 96											0
sample 97											0
sample 98											0
sample 99											0
sample 100											0
Column data:																																															Var [x-fold]	Var [x-fold]
	HKG 1	HKG 2	HKG 3	HKG 4	HKG 5	HKG 6	HKG 7	HKG 8	HKG 9	HKG 10		BestKeeper				sample 1	0.383799			0.269017			0.496171			1.11123			0.863678			0.584068			0.650547			0.337491			0.398075			0.32792			±0.27	0.27
n	50	50	50	50	50	50	50	50	50	50	50	50	n			sample 2	0.27359			0.171638			0.104066			1.10355			0.747545			0.435539			0.311303			0.216572			0.682758			0.35884			±0.31	0.31
geo Mean [CP]	26.0616	19.6376	26.9561	20.5195	20.7631	26.5825	20.8986	27.8404	27.1372	24.8103	--	23.9155	geo Mean [CP]			sample 3	0.381588			0.522718			1.17874			0.93227			1.29256			0.232056			0.799993			0.600646			1.01123			1.63174			±0.44	0.44
ar Mean [CP]	26.0996	19.6938	26.9923	20.5488	20.7894	26.6002	20.9144	27.8497	27.1522	24.835	--	23.9238	ar Mean [CP]			sample 4	0.935249			1.11016			2.90575			0.999182			1.04023			0.474411			0.643818			0.497552			3.42502			0.631307			±1.03	1.03
min [CP]	23.3717	16.835	23.6917	17.9383	18.64	24.475	19.215	25.6333	25.485	22.7183	0	22.4095	min [CP]			sample 5	1.03056			0.568712			3.97855			1.09719			1.25287			0.616658			0.989468			0.742049			1.60894			1.32386			±0.99	0.99
max [CP]	29.0567	22.64	28.9833	23.3567	23.4417	28.6317	22.68	28.9967	28.9133	26.6767	10	25.4874	max [CP]			sample 6	1.01754			1.5377			1.68831			1.05615			0.867177			0.521549			0.850505			0.597877			2.12547			0.64086			±0.53	0.53
std dev [± CP]	1.19675	1.1966	1.21431	0.716766	0.77814	0.801393	0.68132	0.585603	0.739407	0.915067	--	0.480089	std dev [± CP]			sample 7	0.96488			0.827848			2.56195			0.946377			0.785617			0.457721			1.14451			0.633429			0.856255			1.57252			±0.6	0.6
CV [% CP]	4.58532	6.07601	4.49872	3.48813	3.74297	3.01273	3.25766	2.10273	2.7232	3.68458	--	2.00674	CV [% CP]			sample 8	1.37245			1.41334			3.05374			0.917313			0.730471			0.476608			0.510999			0.77535			2.10348			0.922155			±0.81	0.81
																sample 9	0.228208			0.350488			0.523251			1.19927			1.39336			0.448302			0.727688			1.18887			1.06889			3.64625			±0.99	0.99
Pearson correlation coefficient ( r )																sample 10	0.602245			0.42311			0.48372			1.25019			1.24709			0.535593			1.05804			0.559776			0.964451			2.39731			±0.6	0.6
	β-TUB	EF1α	F-box	β-actin	GADPH	PP2A	RPL	SAND	TIP41	UBC						sample 11	0.480216			0.503165			0.767857			0.97186			1.34124			0.4251			0.748146			0.684404			1.15758			1.21118			±0.33	0.33
vs.	HKG 1	HKG 2	HKG 3	HKG 4	HKG 5	HKG 6	HKG 7	HKG 8	HKG 9	HKG 10						sample 12	0.434799			0.391144			0.47706			1.06461			0.728785			0.304435			0.453149			1.16306			0.683547			0.779929			±0.29	0.29
HKG 2	0.392	-	-	-	-	-	-	-	-	-						sample 13	0.710425			0.396604			0.421102			0.978619			1.02236			0.373507			0.345014			0.88347			2.04596			3.13055			±0.9	0.9
p-value	0.00490018	-	-	-	-	-	-	-	-	-						sample 14	0.990861			0.549975			0.426981			1.04765			1.01061			0.311911			0.812098			2.22878			2.14768			3.37857			±0.98	0.98
HKG 3	0.066	0.22	-	-	-	-	-	-	-	-						sample 15	2.36213			1.98495			2.08576			3.10692			1.50897			2.50395			2.81485			1.59798			1.44004			1.37689			±0.61	0.61
p-value	0.647593	0.12533	-	-	-	-	-	-	-	-						sample 16	3.65133			2.14717			3.50782			4.67129			0.441422			0.840435			1.14583			1.31609			2.00849			2.03931			±1.37	1.37
HKG 4	0.361	-0.042	0.037	-	-	-	-	-	-	-						sample 17	2.22955			2.94671			3.03264			4.71466			4.46987			1.65582			3.15227			1.56329			1.53806			3.34363			±1.14	1.14
p-value	0.0100573	0.773065	0.795976	-	-	-	-	-	-	-						sample 18	3.37937			2.15712			2.29301			2.73616			2.35964			1.26945			1.89175			0.840656			2.81106			2.28376			±0.74	0.74
HKG 5	0.455	0.205	0.324	0.41	-	-	-	-	-	-						sample 19	1.23692			0.956456			2.47182			5.12951			4.67586			0.831742			2.16054			1.28454			1.32971			0.737006			±1.59	1.59
p-value	0.001	0.153562	0.0218548	0.00314465	-	-	-	-	-	-						sample 20	2.60585			2.42128			3.46753			7.14609			4.39816			1.14014			3.43758			1.64481			3.29691			2.60825			±1.67	1.67
HKG 6	0.605	0.276	0.024	0.09	0.266	-	-	-	-	-						sample 21	2.10199			6.03117			0.173609			0.860842			1.30758			1.49058			1.69708			0.922052			0.632635			0.24256			±1.69	1.69
p-value	0.001	0.0523034	0.865725	0.531682	0.0621183	-	-	-	-	-						sample 22	4.33717			8.01353			0.286958			0.805982			0.815203			2.03855			2.34522			1.68131			1.11815			0.248517			±2.38	2.38
HKG 7	0.716	0.354	0.084	0.521	0.505	0.632	-	-	-	-						sample 23	1.44235			5.28696			0.218228			0.628719			0.294955			1.10512			0.921076			0.768218			1.03606			0.290796			±1.49	1.49
p-value	0.001	0.0117373	0.564627	0.001	0.001	0.001	-	-	-	-						sample 24	2.2764			4.51305			0.317665			1.12935			0.579775			1.31878			2.40837			1.92464			1.35452			0.274475			±1.27	1.27
HKG 8	0.38	0.488	0.25	-0.028	0.239	0.412	0.395	-	-	-						sample 25	2.4997			4.43552			0.324714			0.907825			0.63812			1.5485			1.52104			1.09651			0.837666			0.288121			±1.25	1.25
p-value	0.00642388	0.001	0.0797629	0.85011	0.0937235	0.00297246	0.00451344	-	-	-						sample 26	0.675997			3.81259			0.272736			0.968497			0.764135			1.18444			1.14318			1.52759			1.4268			0.234568			±1.02	1.02
HKG 9	0.003	0.353	0.236	0.226	0.126	-0.348	-0.022	0.194	-	-						sample 27	0.257639			1.50431			3.12873			0.290274			0.94076			1.00292			0.746419			1.60539			0.472301			1.0315			±0.85	0.85
p-value	0.984126	0.0120411	0.0994554	0.113956	0.383244	0.0133294	0.881393	0.177061	-	-						sample 28	0.169586			2.26698			3.25783			0.285947			0.972811			1.00292			0.703388			0.955672			1.0726			0.896938			±0.93	0.93
HKG 10	0.224	-0.29	0.371	0.291	0.499	0.014	0.175	0.181	0.109	-						sample 29	1.70341			2.41625			1.21468			0.288269			0.969894			0.951016			0.734275			1.88721			1.658			2.2316			±0.68	0.68
p-value	0.1184	0.0410093	0.0079478	0.0400969	0.001	0.920761	0.224692	0.206697	0.450971	-						sample 30	0.5691			2.01034			2.78416			0.167104			0.758856			1.16679			0.614744			1.72658			1.5484			0.570941			±0.81	0.81
																sample 31	1.55842			1.55556			0.80139			0.311827			0.962749			1.24362			0.72333			1.64291			2.03418			1.0941			±0.52	0.52
BestKeeper vs.	HKG 1	HKG 2	HKG 3	HKG 4	HKG 5	HKG 6	HKG 7	HKG 8	HKG 9	HKG 10						sample 32	0.837071			2.54166			2.36839			0.328467			1.03304			1.35743			0.695951			1.33292			0.744553			0.615464			±0.74	0.74
coeff. of corr. [r]	0.748	0.568	0.479	0.517	0.726	0.499	0.761	0.567	0.332	0.422						sample 33	0.154973			0.883175			1.29436			0.938754			0.299418			0.819344			0.490749			1.24653			1.12723			0.655839			±0.39	0.39
p-value	0.001	0.001	0.001	0.001	0.001	0.001	0.001	0.001	0.0184307	0.00230175						sample 34	0.386915			1.12436			1.65356			0.413842			0.534736			0.827908			0.595177			1.45356			0.70439			0.634964			±0.44	0.44
																sample 35	0.311022			1.00749			2.02873			0.908455			0.509999			0.866062			0.632027			1.39434			2.25185			0.543272			±0.65	0.65
																sample 36	0.353575			0.850139			1.65356			0.834405			0.559379			0.743571			0.554679			0.698785			1.00193			0.698056			±0.35	0.35
Regression Analysis: HKG vs. BestKeeper																sample 37	0.315			1.0674			1.84537			0.83537			0.524337			0.796387			0.501061			0.560423			0.835732			0.667303			±0.43	0.43
	β-TUB	EF1α	F-box	β-actin	GADPH	PP2A	RPL	SAND	TIP41	UBC						sample 38	0.403346			1.22471			1.12291			1.00613			0.537709			0.765359			0.561124			0.789815			0.838634			0.73871			±0.26	0.26
	TG 1	TG 2	TG 3	TG 4	TG 5	TG 6	TG 7	TG 8	TG 9	TG 10						sample 39	2.06111			1.06617			0.996938			1.6213			1.78208			1.53781			1.87435			1.00434			0.905077			2.16807			±0.48	0.48
	vs.	vs.	vs.	vs.	vs.	vs.	vs.	vs.	vs.	vs.						sample 40	4.1653			1.05149			2.50344			1.39683			5.23636			2.57138			1.54014			1.45188			0.464724			1.81053			±1.47	1.47
	BK	BK	BK	BK	BK	BK	BK	BK	BK	BK						sample 41	6.80575			7.37395			2.70178			1.94372			6.40219			4.13879			1.44032			1.76286			0.773486			2.26799			±2.45	2.45
coeff. of corr. [r]	0.748	0.568	0.479	0.517	0.726	0.499	0.761	0.567	0.332	0.422						sample 42	2.8847			0.697744			4.07625			0.219479			1.39658			2.05273			1.67953			1.27567			0.31815			2.0918			±1.19	1.19
coeff. of det. [r^2]	0.56	0.323	0.229	0.267	0.527	0.249	0.579	0.321	0.11	0.178						sample 43	2.9761			0.843292			0.707389			1.34458			1.40143			2.56544			1.96527			1.08142			0.39624			1.25389			±0.82	0.82
intercept [CP]	-13.6665	-12.1441	1.879	-0.8486	-8.159	8.3077	-2.4956	12.5697	15.8814	7.2437						sample 44	7.97281			1.18162			1.0309			1.26326			4.47503			3.45226			1.45202			1.54177			0.608268			2.94462			±2.26	2.26
slope [CP]	1.6622	1.3308	1.0497	0.8944	1.21	0.7646	0.9785	0.6387	0.4711	0.7353						sample 45	0.451174			0.21058			0.674665			1.16674			0.695071			2.2026			1.04106			0.854363			0.345346			0.956883			±0.56	0.56
SE [CP]	±0.953	±1.247	±1.244	±0.957	±0.742	±0.858	±0.54	±0.6	±0.866	±1.021						sample 46	2.08025			0.220539			0.684874			1.23156			0.229553			2.28291			1.31166			1.16037			0.335514			1.05561			±0.72	0.72
p-value	0.001	0.001	0.001	0.001	0.001	0.001	0.001	0.001	0.0184307	0.00230175						sample 47	0.837071			0.219522			0.253591			1.28238			1.13307			2.6713			1.36263			1.2237			2.03183			1.38807			±0.74	0.74
Power [x-fold]	3.16499	2.51542	2.0701	1.85884	2.31338	1.6989	1.97042	1.55693	1.38617	1.66474						sample 48	0.591215			0.227001			0.448727			1.17323			0.63298			1.74417			1.2817			0.489005			0.524657			1.48084			±0.51	0.51
																sample 49	2.67293			0.143332			0.562104			1.35863			0.541575			1.68866			1.17668			1.17793			0.37056			1.05196			±0.74	0.74
Direct support	http://www.wzw.tum.de/gene-quantification			gene.quantification@wzw.tum.de			© 2003 M.W. Pfaffl									sample 50	1.4608			0.237188			0.294412			1.03801			0.727944			1.29314			1.09409			0.379259			0.439656			1.4554			±0.49	0.49
																sample 51
																sample 52
																sample 53
																sample 54
																sample 55
																sample 56
																sample 57
																sample 58
																sample 59
																sample 60
																sample 61
																sample 62
																sample 63
																sample 64
																sample 65
																sample 66
																sample 67
																sample 68
																sample 69
																sample 70
																sample 71
																sample 72
																sample 73
																sample 74
																sample 75
																sample 76
																sample 77
																sample 78
																sample 79
																sample 80
																sample 81
																sample 82
																sample 83
																sample 84
																sample 85
																sample 86
																sample 87
																sample 88
																sample 89
																sample 90
														HKG 1	2	sample 91
														HKG 2	2	sample 92
														HKG 3	2	sample 93
														HKG 4	2	sample 94
														HKG 5	2	sample 95
														HKG 6	2	sample 96
														HKG 7	2	sample 97
														HKG 8	2	sample 98
														HKG 9	2	sample 99
														HKG 10	2	sample 100
[truncated: 206 more columns]

## Sheet: Sheet1
β-TUB	4.58532	1.19675	4.58532112200808±1.19675199999999						4.58532	6.07601	4.49872	3.48813	3.74297	3.01273	3.25766	2.10273	2.7232	3.68458
EF1α	6.07601	1.1966	6.07600887722591±1.19659946666667						1.19675	1.1966	1.21431	0.716766	0.77814	0.801393	0.68132	0.585603	0.739407	0.915067
F-box	4.49872	1.21431	4.49872185803066±1.2143088
β-actin	3.48813	0.716766	3.48812539671917±0.716766400000022
GADPH	3.74297	0.77814	3.74297489083758±0.778140400000002
PP2A	3.01273	0.801393	3.01273197489845±0.801393333333332
RPL	3.25766	0.68132	3.25765564057217±0.681319999999996
SAND	2.10273	0.585603	2.10272522385042±0.585602666666671
TIP41	2.7232	0.739407	2.72319746691729±0.739406933333329
UBC	3.68458	0.915067	3.6845849271861±0.915066666666668
β-TUB	4.59	1.2	4.59±1.2	β-TUB4.59±1.2
EF1α	6.08	1.2	6.08±1.2	EF1α6.08±1.2
F-box	4.5	1.21	4.5±1.21	F-box4.5±1.21
β-actin	3.49	0.72	3.49±0.72	β-actin3.49±0.72
GADPH	3.74	0.78	3.74±0.78	GADPH3.74±0.78
PP2A	3.01	0.8	3.01±0.8	PP2A3.01±0.8
RPL	3.26	0.68	3.26±0.68	RPL3.26±0.68
SAND	2.1	0.59	2.1±0.59	SAND2.1±0.59
TIP41	2.72	0.74	2.72±0.74	TIP412.72±0.74
UBC	3.68	0.92	3.68±0.92	UBC3.68±0.92
SAND	2.1	0.59	2.1±0.59	SAND2.1±0.59
TIP41	2.72	0.74	2.72±0.74	TIP412.72±0.74
PP2A	3.01	0.8	3.01±0.8	PP2A3.01±0.8
RPL	3.26	0.68	3.26±0.68	RPL3.26±0.68
β-actin	3.49	0.72	3.49±0.72	β-actin3.49±0.72
UBC	3.68	0.92	3.68±0.92	UBC3.68±0.92
GADPH	3.74	0.78	3.74±0.78	GADPH3.74±0.78
F-box	4.5	1.21	4.5±1.21	F-box4.5±1.21
β-TUB	4.59	1.2	4.59±1.2	β-TUB4.59±1.2
EF1α	6.08	1.2	6.08±1.2	EF1α6.08±1.2

## Sheet: BK vs. TG
Repeated Pair-wise Correlation Analysis of BestKeeper vs. Target Genes.
						print TG data input pages		© 2003 M.W. Pfaffl
CP data input:
	TG 1	TG 2	TG 3	TG 4	TG 5	TG 6	TG 7	TG 8	TG 9	TG 10	n	BestKeeper	Var. [± CP]	Var. [ ± % CP]	Var. [± x-fold]	TG 1	Diff. TG 1 [CP]	Diff. TG 1 [%]	TG 2	Diff. TG 2 [CP]	Diff. TG 2 [%]	TG 3	Diff. TG 3 [CP]	Diff. TG 3 [%]	TG 4	Diff. TG 4 [CP]	Diff. TG 4 [%]	TG 5	Diff. TG 5 [CP]	Diff. TG 5 [%]	TG 6	Diff. TG 6 [CP]	Diff. TG 6 [%]	TG 7	Diff. TG 7 [CP]	Diff. TG 7 [%]	TG 8	Diff. TG 8 [CP]	Diff. TG 8 [%]	TG 9	Diff. TG 9 [CP]	Diff. TG 9 [%]	TG 10	Diff. TG 10 [CP]	Diff. TG 10 [%]
sample 1												22.9045	±0.66	±2.92	±0.27
sample 2												22.4095	±1.04	±4.39	±0.31
sample 3												23.4927	±0.87	±3.44	±0.44
sample 4												23.8901	±0.98	±3.68	±1.03
sample 5												24.0375	±0.8	±3.16	±0.99
sample 6												23.8975	±0.67	±2.64	±0.53
sample 7												23.8488	±0.69	±2.62	±0.6
sample 8												23.9265	±0.86	±3.42	±0.81
sample 9												23.5665	±1.16	±4.81	±0.99
sample 10												23.6396	±0.8	±3.37	±0.6
sample 11												23.5404	±0.59	±2.49	±0.33
sample 12												23.146	±0.64	±2.72	±0.29
sample 13												23.5055	±1.08	±4.55	±0.9
sample 14												23.8703	±1.1	±4.29	±0.98
sample 15												24.9372	±0.42	±2.11	±0.61
sample 16												24.7037	±1.05	±4.68	±1.37
sample 17												25.3857	±0.6	±3.2	±1.14
sample 18												24.9844	±0.59	±2.49	±0.74
sample 19												24.6885	±0.99	±4.69	±1.59
sample 20												25.4874	±0.73	±3.7	±1.67
sample 21												23.9544	±1.49	±6.45	±1.69
sample 22												24.3129	±1.59	±6.96	±2.38
sample 23												23.5406	±1.35	±6.12	±1.49
sample 24												24.1585	±1.31	±5.7	±1.27
sample 25												23.9751	±1.22	±5.35	±1.25
sample 26												23.7947	±1.18	±5.09	±1.02
sample 27												23.6317	±1.12	±4.63	±0.85
sample 28												23.6605	±1.25	±5.25	±0.93
sample 29												24.1288	±0.92	±4.26	±0.68
sample 30												23.7007	±1.19	±5.36	±0.81
sample 31												23.9466	±0.79	±3.53	±0.52
sample 32												23.8765	±0.9	±4.11	±0.74
sample 33												23.2906	±0.99	±4.06	±0.39
sample 34												23.4407	±0.72	±3.04	±0.44
sample 35												23.676	±0.9	±3.57	±0.65
sample 36												23.4507	±0.59	±2.35	±0.35
sample 37												23.4119	±0.69	±2.8	±0.43
sample 38												23.5146	±0.5	±2.17	±0.26
sample 39												24.45	±0.48	±2.05	±0.48
sample 40												24.7688	±1	±4.2	±1.47
sample 41												25.4389	±1.08	±4.99	±2.45
sample 42												24.103	±1.36	±5.71	±1.19
sample 43												24.2362	±0.88	±3.43	±0.82
sample 44												24.8536	±1.13	±4.56	±2.26
sample 45												23.3789	±0.96	±4.31	±0.56
sample 46												23.4926	±1.24	±5.6	±0.72
sample 47												23.8226	±1.18	±5.1	±0.74
sample 48												23.411	±0.93	±4.2	±0.51
sample 49												23.5402	±1.22	±5.61	±0.74
sample 50												23.3649	±1	±4.3	±0.49
sample 51
sample 52
sample 53
sample 54
sample 55
sample 56
sample 57
sample 58
sample 59
sample 60
sample 61
sample 62
sample 63
sample 64
sample 65
sample 66
sample 67
sample 68
sample 69
sample 70
sample 71
sample 72
sample 73
sample 74
sample 75
sample 76
sample 77
sample 78
sample 79
sample 80
sample 81
sample 82
sample 83
sample 84
sample 85
sample 86
sample 87
sample 88
sample 89
sample 90
sample 91
sample 92
sample 93
sample 94
sample 95
sample 96
sample 97
sample 98
sample 99
sample 100
Column data:																																															Var [x-fold]
	TG 1	TG 2	TG 3	TG 4	TG 5	TG 6	TG 7	TG 8	TG 9	TG 10		BestKeeper				sample 1																															#DIV/0!
n	0	0	0	0	0	0	0	0	0	0	50	50	n			sample 2																															#DIV/0!		N
geo Mean [CP]											--	23.9155	geo Mean [CP]			sample 3																															#DIV/0!		sum
ar Mean [CP]											--	23.9238	ar Mean [CP]			sample 4																															#DIV/0!		mean
min [CP]											0	22.4095	min [CP]			sample 5																															#DIV/0!		sums of X^2 and Y^2
max [CP]											0	25.4874	max [CP]			sample 6																															#DIV/0!		SS[X], SS[Y], SC[XY]
std dev [± CP]											--	0.480089	std dev [± CP]			sample 7																															#DIV/0!		variance
CV [% CP]											--	2.00674	CV [% CP]			sample 8																															#DIV/0!		standard deviation
																sample 9																															#DIV/0!
Pearson correlation coefficient ( r )																sample 10																															#DIV/0!		r
																sample 11																															#DIV/0!		r^2
vs.	TG 1	TG 2	TG 3	TG 4	TG 5	TG 6	TG 7	TG 8	TG 9	TG 10						sample 12																															#DIV/0!		intercept
TG 2		-	-	-	-	-	-	-	-	-						sample 13																															#DIV/0!		slope
p-value		-	-	-	-	-	-	-	-	-						sample 14																															#DIV/0!		SE
TG3			-	-	-	-	-	-	-	-						sample 15																															#DIV/0!
p-value			-	-	-	-	-	-	-	-						sample 16																															#DIV/0!
TG 4				-	-	-	-	-	-	-						sample 17																															#DIV/0!
p-value				-	-	-	-	-	-	-						sample 18																															#DIV/0!
TG 5					-	-	-	-	-	-						sample 19																															#DIV/0!
p-value					-	-	-	-	-	-						sample 20																															#DIV/0!
TG 6						-	-	-	-	-						sample 21																															#DIV/0!
p-value						-	-	-	-	-						sample 22																															#DIV/0!
TG 7							-	-	-	-						sample 23																															#DIV/0!
p-value							-	-	-	-						sample 24																															#DIV/0!
TG 8								-	-	-						sample 25																															#DIV/0!
p-value								-	-	-						sample 26																															#DIV/0!
TG 9									-	-						sample 27																															#DIV/0!
p-value									-	-						sample 28																															#DIV/0!
TG10										-						sample 29																															#DIV/0!
p-value										-						sample 30																															#DIV/0!
																sample 31																															#DIV/0!
BestKeeper vs.	TG 1	TG 2	TG 3	TG 4	TG 5	TG 6	TG 7	TG 8	TG 9	TG 10						sample 32																															#DIV/0!
coeff. of corr. [r]																sample 33																															#DIV/0!
p-value																sample 34																															#DIV/0!
																sample 35																															#DIV/0!
																sample 36																															#DIV/0!
Regression Analysis: BestKeeper vs. Target genes																sample 37																															#DIV/0!
																sample 38																															#DIV/0!
	TG 1	TG 2	TG 3	TG 4	TG 5	TG 6	TG 7	TG 8	TG 9	TG 10						sample 39																															#DIV/0!
	vs.	vs.	vs.	vs.	vs.	vs.	vs.	vs.	vs.	vs.						sample 40																															#DIV/0!
	BK	BK	BK	BK	BK	BK	BK	BK	BK	BK						sample 41																															#DIV/0!
coeff. of corr. [r]																sample 42																															#DIV/0!
coeff. of det. [r^2]																sample 43																															#DIV/0!
intercept [CP]																sample 44																															#DIV/0!
slope [CP]																sample 45																															#DIV/0!
SE [CP]																sample 46																															#DIV/0!
p-value																sample 47																															#DIV/0!
Power [x-fold]																sample 48																															#DIV/0!
																sample 49																															#DIV/0!
Direct support	http://www.wzw.tum.de/gene-quantification			gene.quantification@wzw.tum.de			© 2003 M.W. Pfaffl									sample 50																															#DIV/0!
																sample 51																															#DIV/0!
																sample 52																															#DIV/0!
																sample 53																															#DIV/0!
																sample 54																															#DIV/0!
																sample 55																															#DIV/0!
																sample 56																															#DIV/0!
																sample 57																															#DIV/0!
																sample 58																															#DIV/0!
																sample 59																															#DIV/0!
																sample 60																															#DIV/0!
																sample 61																															#DIV/0!
																sample 62																															#DIV/0!
																sample 63																															#DIV/0!
																sample 64																															#DIV/0!
																sample 65																															#DIV/0!
																sample 66																															#DIV/0!
																sample 67																															#DIV/0!
																sample 68																															#DIV/0!
																sample 69																															#DIV/0!
																sample 70																															#DIV/0!
																sample 71																															#DIV/0!
																sample 72																															#DIV/0!
																sample 73																															#DIV/0!
																sample 74																															#DIV/0!
																sample 75																															#DIV/0!
																sample 76																															#DIV/0!
																sample 77																															#DIV/0!
																sample 78																															#DIV/0!
																sample 79																															#DIV/0!
																sample 80																															#DIV/0!
																sample 81																															#DIV/0!
																sample 82																															#DIV/0!
																sample 83																															#DIV/0!
																sample 84																															#DIV/0!
																sample 85																															#DIV/0!
																sample 86																															#DIV/0!
																sample 87																															#DIV/0!
																sample 88																															#DIV/0!
																sample 89																															#DIV/0!
																sample 90																															#DIV/0!
														TG 1	2	sample 91																															#DIV/0!
														TG 2	2	sample 92																															#DIV/0!
														TG 3	2	sample 93																															#DIV/0!
														TG 4	2	sample 94																															#DIV/0!
														TG 5	2	sample 95																															#DIV/0!
														TG 6	2	sample 96																															#DIV/0!
														TG 7	2	sample 97																															#DIV/0!
														TG 8	2	sample 98																															#DIV/0!
														TG 9	2	sample 99																															#DIV/0!
														TG 10	2	sample 100																															#DIV/0!
[truncated: 205 more columns]

## Sheet: Res. Samples
Result - Sample integrity: Variation [InVar] based on selected Housekeeping Genes
		print result pages
	n	BestKeeper	InVar. [± CP]	InVar. [ ± % CP]	InVar. [± x-fold]	InVar. [± CP]	InVar. [ ± % CP]	InVar. [± x-fold]
sample 1	10	22.9045	±0.66	±2.92	±0.27	0.66	2.92	0.27
sample 2	10	22.4095	±1.04	±4.39	±0.31	1.04	4.39	0.31
sample 3	10	23.4927	±0.87	±3.44	±0.44	0.87	3.44	0.44
sample 4	10	23.8901	±0.98	±3.68	±1.03	0.98	3.68	1.03
sample 5	10	24.0375	±0.8	±3.16	±0.99	0.8	3.16	0.99
sample 6	10	23.8975	±0.67	±2.64	±0.53	0.67	2.64	0.53
sample 7	10	23.8488	±0.69	±2.62	±0.6	0.69	2.62	0.6
sample 8	10	23.9265	±0.86	±3.42	±0.81	0.86	3.42	0.81
sample 9	10	23.5665	±1.16	±4.81	±0.99	1.16	4.81	0.99
sample 10	10	23.6396	±0.8	±3.37	±0.6	0.8	3.37	0.6
sample 11	10	23.5404	±0.59	±2.49	±0.33	0.59	2.49	0.33
sample 12	10	23.146	±0.64	±2.72	±0.29	0.64	2.72	0.29
sample 13	10	23.5055	±1.08	±4.55	±0.9	1.08	4.55	0.9
sample 14	10	23.8703	±1.1	±4.29	±0.98	1.1	4.29	0.98
sample 15	10	24.9372	±0.42	±2.11	±0.61	0.42	2.11	0.61
sample 16	10	24.7037	±1.05	±4.68	±1.37	1.05	4.68	1.37
sample 17	10	25.3857	±0.6	±3.2	±1.14	0.6	3.2	1.14
sample 18	10	24.9844	±0.59	±2.49	±0.74	0.59	2.49	0.74
sample 19	10	24.6885	±0.99	±4.69	±1.59	0.99	4.69	1.59
sample 20	10	25.4874	±0.73	±3.7	±1.67	0.73	3.7	1.67
sample 21	10	23.9544	±1.49	±6.45	±1.69	1.49	6.45	1.69
sample 22	10	24.3129	±1.59	±6.96	±2.38	1.59	6.96	2.38
sample 23	10	23.5406	±1.35	±6.12	±1.49	1.35	6.12	1.49
sample 24	10	24.1585	±1.31	±5.7	±1.27	1.31	5.7	1.27
sample 25	10	23.9751	±1.22	±5.35	±1.25	1.22	5.35	1.25
sample 26	10	23.7947	±1.18	±5.09	±1.02	1.18	5.09	1.02
sample 27	10	23.6317	±1.12	±4.63	±0.85	1.12	4.63	0.85
sample 28	10	23.6605	±1.25	±5.25	±0.93	1.25	5.25	0.93
sample 29	10	24.1288	±0.92	±4.26	±0.68	0.92	4.26	0.68
sample 30	10	23.7007	±1.19	±5.36	±0.81	1.19	5.36	0.81
sample 31	10	23.9466	±0.79	±3.53	±0.52	0.79	3.53	0.52
sample 32	10	23.8765	±0.9	±4.11	±0.74	0.9	4.11	0.74
sample 33	10	23.2906	±0.99	±4.06	±0.39	0.99	4.06	0.39
sample 34	10	23.4407	±0.72	±3.04	±0.44	0.72	3.04	0.44
sample 35	10	23.676	±0.9	±3.57	±0.65	0.9	3.57	0.65
sample 36	10	23.4507	±0.59	±2.35	±0.35	0.59	2.35	0.35
sample 37	10	23.4119	±0.69	±2.8	±0.43	0.69	2.8	0.43
sample 38	10	23.5146	±0.5	±2.17	±0.26	0.5	2.17	0.26
sample 39	10	24.45	±0.48	±2.05	±0.48	0.48	2.05	0.48
sample 40	10	24.7688	±1	±4.2	±1.47	1	4.2	1.47
sample 41	10	25.4389	±1.08	±4.99	±2.45	1.08	4.99	2.45
sample 42	10	24.103	±1.36	±5.71	±1.19	1.36	5.71	1.19
sample 43	10	24.2362	±0.88	±3.43	±0.82	0.88	3.43	0.82
sample 44	10	24.8536	±1.13	±4.56	±2.26	1.13	4.56	2.26
sample 45	10	23.3789	±0.96	±4.31	±0.56	0.96	4.31	0.56
sample 46	10	23.4926	±1.24	±5.6	±0.72	1.24	5.6	0.72
sample 47	10	23.8226	±1.18	±5.1	±0.74	1.18	5.1	0.74
sample 48	10	23.411	±0.93	±4.2	±0.51	0.93	4.2	0.51
sample 49	10	23.5402	±1.22	±5.61	±0.74	1.22	5.61	0.74
sample 50	10	23.3649	±1	±4.3	±0.49	1	4.3	0.49
sample 51	0
sample 52	0
sample 53	0
sample 54	0
sample 55	0
sample 56	0
sample 57	0
sample 58	0
sample 59	0
sample 60	0
sample 61	0
sample 62	0
sample 63	0
sample 64	0
sample 65	0
sample 66	0
sample 67	0
sample 68	0
sample 69	0
sample 70	0
sample 71	0
sample 72	0
sample 73	0
sample 74	0
sample 75	0
sample 76	0
sample 77	0
sample 78	0
sample 79	0
sample 80	0
sample 81	0
sample 82	0
sample 83	0
sample 84	0
sample 85	0
sample 86	0
sample 87	0
sample 88	0
sample 89	0
sample 90	0
sample 91	0
sample 92	0
sample 93	0
sample 94	0
sample 95	0
sample 96	0
sample 97	0
sample 98	0
sample 99	0
sample 100	0
		BestKeeper
n		50
geo Mean [CP]		23.9155
ar Mean [CP]		23.9238
min [CP]		22.4095
max [CP]		25.4874
std dev [± CP]		0.480089
CV [% CP]		2.00674

## Sheet: Res. Genes
Result - Genes: Repeated Pair-wise Correlation Analysis & Regression Analysis of BestKeeper vs. Housekeeping Genes
	print result pages
CP data of housekeeping Genes:											CP data of Target Genes:
	β-TUB	EF1α	F-box	β-actin	GADPH	PP2A	RPL	SAND	TIP41	UBC
	HKG 1	HKG 2	HKG 3	HKG 4	HKG 5	HKG 6	HKG 7	HKG 8	HKG 9	HKG 10		TG 1	TG 2	TG 3	TG 4	TG 5	TG 6	TG 7	TG 8	TG 9	TG 10		BestKeeper
n	50	50	50	50	50	50	50	50	50	50	n	0	0	0	0	0	0	0	0	0	0		50	n
geo Mean [CP]	26.0616	19.6376	26.9561	20.5195	20.7631	26.5825	20.8986	27.8404	27.1372	24.8103	geo Mean [CP]												23.9155	geo Mean [CP]
ar Mean [CP]	26.0996	19.6938	26.9923	20.5488	20.7894	26.6002	20.9144	27.8497	27.1522	24.835	ar Mean [CP]												23.9238	ar Mean [CP]
min [CP]	23.3717	16.835	23.6917	17.9383	18.64	24.475	19.215	25.6333	25.485	22.7183	min [CP]												22.4095	min [CP]
max [CP]	29.0567	22.64	28.9833	23.3567	23.4417	28.6317	22.68	28.9967	28.9133	26.6767	max [CP]												25.4874	max [CP]
std dev [± CP]	1.19675	1.1966	1.21431	0.716766	0.77814	0.801393	0.68132	0.585603	0.739407	0.915067	std dev [± CP]												0.480089	std dev [± CP]
CV [% CP]	4.58532	6.07601	4.49872	3.48813	3.74297	3.01273	3.25766	2.10273	2.7232	3.68458	CV [% CP]												2.00674	CV [% CP]
min [x-fold]	-6.45274	-6.97679	-9.60925	-5.98429	-4.35629	-4.30931	-3.2123	-4.6174	-3.14317	-4.26315	min [x-fold]												2.84015	min [x-fold]
max [x-fold]	7.97281	8.01353	4.07625	7.14609	6.40219	4.13879	3.43758	2.22878	3.42502	3.64625	max [x-fold]												2.97305	max [x-fold]
std dev [± x-fold]	2.29223	2.29199	2.3203	1.64349	1.71492	1.74278	1.60361	1.50067	1.66949	1.88566	std dev [± x-fold]												1.39483	std dev [± x-fold]
Pearson correlation coefficient ( r )											Pearson correlation coefficient ( r )
vs.	HKG 1	HKG 2	HKG 3	HKG 4	HKG 5	HKG 6	HKG 7	HKG 8	HKG 9	HKG 10	vs.	TG 1	TG 2	TG 3	TG 4	TG 5	TG 6	TG 7	TG 8	TG 9	TG 10
HKG 2	0.392	-	-	-	-	-	-	-	-	-	TG 2		-	-	-	-	-	-	-	-	-
p-value	0.00490018	-	-	-	-	-	-	-	-	-	p-value		-	-	-	-	-	-	-	-	-
HKG 3	0.066	0.22	-	-	-	-	-	-	-	-	TG3			-	-	-	-	-	-	-	-
p-value	0.647593	0.12533	-	-	-	-	-	-	-	-	p-value			-	-	-	-	-	-	-	-
HKG 4	0.361	-0.042	0.037	-	-	-	-	-	-	-	TG 4				-	-	-	-	-	-	-
p-value	0.0100573	0.773065	0.795976	-	-	-	-	-	-	-	p-value				-	-	-	-	-	-	-
HKG 5	0.455	0.205	0.324	0.41	-	-	-	-	-	-	TG 5					-	-	-	-	-	-
p-value	0.001	0.153562	0.0218548	0.00314465	-	-	-	-	-	-	p-value					-	-	-	-	-	-
HKG 6	0.605	0.276	0.024	0.09	0.266	-	-	-	-	-	TG 6						-	-	-	-	-
p-value	0.001	0.0523034	0.865725	0.531682	0.0621183	-	-	-	-	-	p-value						-	-	-	-	-
HKG 7	0.716	0.354	0.084	0.521	0.505	0.632	-	-	-	-	TG 7							-	-	-	-
p-value	0.001	0.0117373	0.564627	0.001	0.001	0.001	-	-	-	-	p-value							-	-	-	-
HKG 8	0.38	0.488	0.25	-0.028	0.239	0.412	0.395	-	-	-	TG 8								-	-	-
p-value	0.00642388	0.001	0.0797629	0.85011	0.0937235	0.00297246	0.00451344	-	-	-	p-value								-	-	-
HKG 9	0.003	0.353	0.236	0.226	0.126	-0.348	-0.022	0.194	-	-	TG 9									-	-
p-value	0.984126	0.0120411	0.0994554	0.113956	0.383244	0.0133294	0.881393	0.177061	-	-	p-value									-	-
HKG 10	0.224	-0.29	0.371	0.291	0.499	0.014	0.175	0.181	0.109	-	TG10										-
p-value	0.1184	0.0410093	0.0079478	0.0400969	0.001	0.920761	0.224692	0.206697	0.450971	-	p-value										-
BestKeeper vs.	HKG 1	HKG 2	HKG 3	HKG 4	HKG 5	HKG 6	HKG 7	HKG 8	HKG 9	HKG 10	BestKeeper vs.	TG 1	TG 2	TG 3	TG 4	TG 5	TG 6	TG 7	TG 8	TG 9	TG 10
coeff. of corr. [r]	0.748	0.568	0.479	0.517	0.726	0.499	0.761	0.567	0.332	0.422	coeff. of corr. [r]
p-value	0.001	0.001	0.001	0.001	0.001	0.001	0.001	0.001	0.0184307	0.00230175	p-value
Regression Analysis: HKG vs. BestKeeper											Regression Analysis: TG vs. BestKeeper
	β-TUB	EF1α	F-box	β-actin	GADPH	PP2A	RPL	SAND	TIP41	UBC
	HKG 1	HKG 2	HKG 3	HKG 4	HKG 5	HKG 6	HKG 7	HKG 8	HKG 9	HKG 10		TG 1	TG 2	TG 3	TG 4	TG 5	TG 6	TG 7	TG 8	TG 9	TG 10
	vs.	vs.	vs.	vs.	vs.	vs.	vs.	vs.	vs.	vs.		vs.	vs.	vs.	vs.	vs.	vs.	vs.	vs.	vs.	vs.
	BK	BK	BK	BK	BK	BK	BK	BK	BK	BK		BK	BK	BK	BK	BK	BK	BK	BK	BK	BK
coeff. of corr. [r]	0.748	0.568	0.479	0.517	0.726	0.499	0.761	0.567	0.332	0.422	coeff. of corr. [r]
coeff. of det. [r^2]	0.56	0.323	0.229	0.267	0.527	0.249	0.579	0.321	0.11	0.178	coeff. of det. [r^2]
intercept [CP]	-13.6665	-12.1441	1.879	-0.8486	-8.159	8.3077	-2.4956	12.5697	15.8814	7.2437	intercept [CP]
slope [CP]	1.6622	1.3308	1.0497	0.8944	1.21	0.7646	0.9785	0.6387	0.4711	0.7353	slope [CP]
SE [CP]	±0.953	±1.247	±1.244	±0.957	±0.742	±0.858	±0.54	±0.6	±0.866	±1.021	SE [CP]
p-value	0.001	0.001	0.001	0.001	0.001	0.001	0.001	0.001	0.0184307	0.00230175	p-value
Power of HKG [x-fold]	3.16499	2.51542	2.0701	1.85884	2.31338	1.6989	1.97042	1.55693	1.38617	1.66474	Power of TG [x-fold]
