# Supplementary material for: Screening and verification of reference genes for analysis of gene expression in winter rapeseed (Brassica rapa L.) under abiotic stress
Source: PLoS One. 2020 Sep 17;15(9):e0236577. doi: 10.1371/journal.pone.0236577 (PMC7498103; doi:10.1371/journal.pone.0236577)
Supplement: S3 File — CL and CR: Cold-treated leaves and roots, respectively; HL and HR: Heat-treated leaves and roots, respectively; NL and NR: Salt-treated leaves and roots, respectively; PL and PR: Drought-treated leaves and roots, respectively; Total: Pooled samples from all treatments. (ZIP) [file pone.0236577.s004.zip › BestKeeper Output/BestKeeper Output.xlsx]

## Sheet: Sheet1
Rank	Total	CL	CR	HL	HR	NL	NR	PL	PR
1 CV±SD	SAND2.1±0.59	β-actin0.47±0.1	β-actin0.52±0.11	PP2A1.97±0.53	UBC0.68±0.16	β-TUB3.48±0.96	β-actin0.48±0.1	RPL0.38±0.08	PP2A0.83±0.22
2 CV±SD	TIP412.72±0.74	PP2A1.13±0.29	PP2A0.94±0.24	SAND2.14±0.6	β-actin1.04±0.21	EF1α4.27±0.84	EF1α1.19±0.21	GADPH0.53±0.11	UBC1.05±0.25
3 CV±SD	PP2A3.01±0.8	GADPH1.31±0.27	GADPH1.44±0.3	F-box2.21±0.62	TIP411.41±0.38	F-box3.5±0.96	UBC1.84±0.46	PP2A1.13±0.3	GADPH1.15±0.23
4 CV±SD	RPL3.26±0.68	SAND1.36±0.37	TIP411.88±0.51	TIP412.38±0.66	PP2A1.69±0.45	β-actin3.26±0.67	PP2A2.21±0.6	SAND2.21±0.62	β-TUB1.18±0.29
5 CV±SD	β-actin3.49±0.72	RPL1.54±0.32	EF1α1.95±0.36	β-actin2.67±0.6	F-box1.82±0.45	GADPH4.47±0.99	GADPH2.29±0.46	UBC2.66±0.65	RPL1.18±0.24
6 CV±SD	UBC3.68±0.92	β-TUB2.32±0.6	F-box2.18±0.56	β-TUB2.8±0.76	GADPH2.15±0.43	PP2A2.38±0.66	RPL2.29±0.48	TIP412.83±0.77	β-actin1.42±0.29
7 CV±SD	GADPH3.74±0.78	UBC2.75±0.68	β-TUB2.27±0.57	RPL3.02±0.66	SAND2.66±0.74	RPL1.53±0.33	TIP412.44±0.64	β-actin3.05±0.58	TIP411.52±0.41
8 CV±SD	F-box4.5±1.21	F-box2.86±0.8	SAND2.77±0.76	UBC3.6±0.91	RPL3.47±0.74	SAND1.87±0.52	F-box3±0.76	F-box3.31±0.91	SAND2.56±0.7
9 CV±SD	β-TUB4.59±1.2	TIP412.96±0.82	RPL2.87±0.58	EF1α4.41±0.89	β-TUB3.79±1.01	TIP411.77±0.46	SAND3.01±0.82	EF1α3.51±0.71	EF1α3.26±0.63
10 CV±SD	EF1α6.08±1.2	EF1α3.72±0.72	UBC4.13±1.05	GADPH4.97±1.08	EF1α5.65±1.2	UBC2.88±0.73	β-TUB3.81±0.99	β-TUB3.7±0.93	F-box3.54±0.96
