# Supplementary material for: Screening and verification of reference genes for analysis of gene expression in winter rapeseed (Brassica rapa L.) under abiotic stress
Source: PLoS One. 2020 Sep 17;15(9):e0236577. doi: 10.1371/journal.pone.0236577 (PMC7498103; doi:10.1371/journal.pone.0236577)
Supplement: S3 File — CL and CR: Cold-treated leaves and roots, respectively; HL and HR: Heat-treated leaves and roots, respectively; NL and NR: Salt-treated leaves and roots, respectively; PL and PR: Drought-treated leaves and roots, respectively; Total: Pooled samples from all treatments. (ZIP) [file pone.0236577.s004.zip › BestKeeper Output/CL.xls]

## Sheet: Intro
BestKeeper © - version 1
Determination of the "most stable" Housekeeping Genes in in real-time PCR by using Repeated Pair-wise Correlation Analysis
Calculation of the geometric average of the "best" Housekeeping Genes CPs => CP Index = BestKeeper
Repeated Pair-wise Correlation & Regression Analysis of the BestKeeper vs. Housekeeping Genes
Repeated Pair-wise Correlation & Regression Analysis of the BestKeeper vs. Target Genes
Determination of sample intergrity, by specific Housekeeping Gene expression variation [InVar]
BestKeeper: Repeated Pair-wise Correlation Analysis is efficiency corrected real-time qPCR
Publication	Biotechnology Letters 26: 509-512
Direct download (mirror)	http://bioinformatics.gene-quantification.info/bestkeeper.html				gene.quantification@wzw.tum.de
Direct support	http://www.wzw.tum.de/gene-quantification/bestkeeper.html				© 2004 M.W. Pfaffl
	name of the gene	efficiency of
		qPCR
Housekeeping genes
HKG 1	β-TUB	2		Housekeeping Gene(s) = black
HKG 2	EF1α	2		Target Gene(s) = blue
HKG 3	F-box	2
HKG 4	β-actin	2			= cells for data and name input
HKG 5	GADPH	2
HKG 6	PP2A	2			= data output
HKG 7	RPL	2
HKG 8	SAND	2			= data output
HKG 9	TIP41	2
HKG 10	UBC	2
Target Genes					= print current page
Target Gene 1		2
Target Gene 2		2
Target Gene 3		2
Target Gene 4		2
Target Gene 5		2
Target Gene 6		2
Target Gene 7		2
Target Gene 8		2
Target Gene 9		2
Target Gene 10		2

## Sheet: HKG vs. BK
Determination of the "most stable" Housekeeping Genes in in real-time PCR by using Repeated Pair-wise Correlation Analysis.
Calculation of the geometric average of the "most stable" Housekeeping Genes => CP Index = BestKeeper									print HKG data input pages
CP data input:	β-TUB	EF1α	F-box	β-actin	GADPH	PP2A	RPL	SAND	TIP41	UBC
	HKG 1	HKG 2	HKG 3	HKG 4	HKG 5	HKG 6	HKG 7	HKG 8	HKG 9	HKG 10	n	BestKeeper	InVar. [± CP]	InVar. [ ± % CP]	InVar. [± x-fold]	HKG 1	Diff. HKG 1 [CP]	Diff. HKG 1 [%]	HKG 2	Diff. HKG 2 [CP]	Diff. HKG 2 [%]	HKG 3	Diff. HKG 3 [CP]	Diff. HKG 3 [%]	HKG 4	Diff. HKG 4 [CP]	Diff. HKG 4 [%]	HKG 5	Diff. HKG 5 [CP]	Diff. HKG 5 [%]	HKG 6	Diff. HKG 6 [CP]	Diff. HKG 6 [%]	HKG 7	Diff. HKG 7 [CP]	Diff. HKG 7 [%]	HKG 8	Diff. HKG 8 [CP]	Diff. HKG 8 [%]	HKG 9	Diff. HKG 9 [CP]	Diff. HKG 9 [%]	HKG 10	Diff. HKG 10 [CP]	Diff. HKG 10 [%]	BestKeeper	Var. [CP]	Var. [% CP]	Var. [CP]
sample 1	24.68	17.7433	25.945	20.6717	20.5517	25.8067	20.2783	26.2733	25.8083	23.2017	10	22.9045	±0.82	±3.3	±0.36	24.68	-1.03039	-4.00769	17.7433	-1.4979	-7.78484	25.945	-1.92008	-6.89062	20.6717	0.144084	0.701903	20.5517	-0.142718	-0.689647	25.8067	0.341118	1.33953	20.2783	-0.245477	-1.19606	26.2733	-0.719644	-2.66604	25.8083	-1.75294	-6.36016	23.2017	-1.41497	-5.74802	22.9045	±0.82	±3.3	0.82
sample 2	24.6717	18.7017	27.1933	20.4183	21.1333	24.475	20.5767	27.105	27.1533	25.5167	10	23.4927	±0.62	±2.54	±0.43	24.6717	-1.03872	-4.0401	18.7017	-0.539565	-2.80421	27.1933	-0.671742	-2.4107	20.4183	-0.10925	-0.532209	21.1333	0.438949	2.1211	24.475	-0.990549	-3.88976	20.5767	0.0528566	0.257538	27.105	0.112022	0.415005	27.1533	-0.40794	-1.48012	25.5167	0.90003	3.65619	23.4927	±0.62	±2.54	0.62
sample 3	25.965	19.7883	28.495	20.5183	20.82	25.5067	20.2633	26.4333	28.9133	24.1467	10	23.8543	±0.57	±2.21	±0.55	25.965	0.254608	0.990294	19.7883	0.547102	2.84338	28.495	0.629925	2.26062	20.5183	-0.00924955	-0.0450592	20.82	0.125615	0.607001	25.5067	0.0411179	0.161465	20.2633	-0.260477	-1.26914	26.4333	-0.559644	-2.0733	28.9133	1.35206	4.90565	24.1467	-0.46997	-1.90915	23.8543	±0.57	±2.21	0.57
sample 4	26.105	18.8233	28.9483	20.6533	21.0883	25.885	20.8833	27.41	27.8233	25.215	10	24.0375	±0.37	±1.54	±0.34	26.105	0.394608	1.53482	18.8233	-0.417898	-2.17189	28.9483	1.08326	3.88751	20.6533	0.12575	0.612593	21.0883	0.393949	1.90365	25.885	0.419451	1.64713	20.8833	0.359523	1.75174	27.41	0.417022	1.54493	27.8233	0.26206	0.950826	25.215	0.598364	2.43073	24.0375	±0.37	±1.54	0.37
sample 5	26.0867	20.2583	27.7117	20.5983	20.5575	25.6433	20.665	27.0983	28.225	24.1683	10	23.8975	±0.42	±1.95	±0.38	26.0867	0.376275	1.46351	20.2583	1.0171	5.28605	27.7117	-0.153409	-0.550541	20.5983	0.0707504	0.34466	20.5575	-0.136885	-0.661459	25.6433	0.177785	0.698138	20.665	0.14119	0.687932	27.0983	0.105356	0.390307	28.225	0.663727	2.40819	24.1683	-0.448303	-1.82114	23.8975	±0.42	±1.95	0.42
sample 6	26.01	19.365	28.3133	20.44	20.415	25.455	21.0933	27.1817	26.9133	25.4633	10	23.8488	±0.43	±1.77	±0.34	26.01	0.299608	1.16532	19.365	0.123768	0.643246	28.3133	0.448258	1.60867	20.44	-0.0875829	-0.42666	20.415	-0.279385	-1.35005	25.455	-0.0105487	-0.0414235	21.0933	0.569523	2.77494	27.1817	0.188689	0.69903	26.9133	-0.64794	-2.35091	25.4633	0.846697	3.43953	23.8488	±0.43	±1.77	0.43
sample 7	26.5183	20.1367	28.5667	20.395	20.31	25.5133	19.93	27.4733	28.21	24.6933	10	23.9265	±0.52	±2.35	±0.43	26.5183	0.807942	3.14247	20.1367	0.895435	4.65373	28.5667	0.701591	2.51782	20.395	-0.132583	-0.645877	20.31	-0.384385	-1.85744	25.5133	0.0477846	0.187644	19.93	-0.59381	-2.89327	27.4733	0.480356	1.77956	28.21	0.648727	2.35376	24.6933	0.0766971	0.311566	23.9265	±0.52	±2.35	0.52
sample 8											0
sample 9											0
sample 10											0
sample 11											0
sample 12											0
sample 13											0
sample 14											0
sample 15											0
sample 16											0
sample 17											0
sample 18											0
sample 19											0
sample 20											0
sample 21											0
sample 22											0
sample 23											0
sample 24											0
sample 25											0
sample 26											0
sample 27											0
sample 28											0
sample 29											0
sample 30											0
sample 31											0
sample 32											0
sample 33											0
sample 34											0
sample 35											0
sample 36											0
sample 37											0
sample 38											0
sample 39											0
sample 40											0
sample 41											0
sample 42											0
sample 43											0
sample 44											0
sample 45											0
sample 46											0
sample 47											0
sample 48											0
sample 49											0
sample 50											0
sample 51											0
sample 52											0
sample 53											0
sample 54											0
sample 55											0
sample 56											0
sample 57											0
sample 58											0
sample 59											0
sample 60											0
sample 61											0
sample 62											0
sample 63											0
sample 64											0
sample 65											0
sample 66											0
sample 67											0
sample 68											0
sample 69											0
sample 70											0
sample 71											0
sample 72											0
sample 73											0
sample 74											0
sample 75											0
sample 76											0
sample 77											0
sample 78											0
sample 79											0
sample 80											0
sample 81											0
sample 82											0
sample 83											0
sample 84											0
sample 85											0
sample 86											0
sample 87											0
sample 88											0
sample 89											0
sample 90											0
sample 91											0
sample 92											0
sample 93											0
sample 94											0
sample 95											0
sample 96											0
sample 97											0
sample 98											0
sample 99											0
sample 100											0
Column data:																																															Var [x-fold]	Var [x-fold]
	HKG 1	HKG 2	HKG 3	HKG 4	HKG 5	HKG 6	HKG 7	HKG 8	HKG 9	HKG 10		BestKeeper				sample 1	0.489577			0.354069			0.264241			1.10503			0.905811			1.26674			0.843537			0.607247			0.296697			0.375018			±0.36	0.36
n	7	7	7	7	7	7	7	7	7	7	7	7	n			sample 2	0.486758			0.687978			0.627748			0.92707			1.35562			0.503286			1.03732			1.08074			0.753699			1.86611			±0.43	0.43
geo Mean [CP]	25.7104	19.2412	27.8651	20.5276	20.6944	25.4655	20.5238	26.993	27.5613	24.6166	--	23.706	geo Mean [CP]			sample 3	1.19301			1.46115			1.54748			0.993609			1.09097			1.02891			0.834812			0.678469			2.55276			0.72198			±0.55	0.55
ar Mean [CP]	25.7195	19.2595	27.8819	20.5279	20.6965	25.4693	20.5271	26.9964	27.5781	24.6293	--	23.7088	ar Mean [CP]			sample 4	1.31459			0.748514			2.11882			1.09108			1.31398			1.33742			1.283			1.33517			1.19919			1.514			±0.34	0.34
min [CP]	24.6717	17.7433	25.945	20.395	20.31	24.475	19.93	26.2733	25.8083	23.2017	0	22.9045	min [CP]			sample 5	1.29799			2.02385			0.899124			1.05026			0.909481			1.13115			1.10281			1.07576			1.58417			0.732904			±0.38	0.38
max [CP]	26.5183	20.2583	28.9483	20.6717	21.1333	25.885	21.0933	27.4733	28.9133	25.5167	10	24.0375	max [CP]			sample 6	1.23081			1.08958			1.36439			0.941098			0.823942			0.992715			1.48403			1.13973			0.638191			1.79838			±0.34	0.34
std dev [± CP]	0.596395	0.717211	0.798776	0.0970748	0.272007	0.288163	0.317075	0.367483	0.816939	0.677483	--	0.291555	std dev [± CP]			sample 7	1.75071			1.86017			1.6263			0.912197			0.766106			1.03368			0.662591			1.39509			1.56778			1.0546			±0.43	0.43
CV [% CP]	2.31884	3.72393	2.86485	0.472893	1.31426	1.13141	1.54466	1.36123	2.96227	2.75072	--	1.22973	CV [% CP]			sample 8
																sample 9
Pearson correlation coefficient ( r )																sample 10
	β-TUB	EF1α	F-box	β-actin	GADPH	PP2A	RPL	SAND	TIP41	UBC						sample 11
vs.	HKG 1	HKG 2	HKG 3	HKG 4	HKG 5	HKG 6	HKG 7	HKG 8	HKG 9	HKG 10						sample 12
HKG 2	0.811	-	-	-	-	-	-	-	-	-						sample 13
p-value	0.0268532	-	-	-	-	-	-	-	-	-						sample 14
HKG 3	0.856	0.654	-	-	-	-	-	-	-	-						sample 15
p-value	0.0139994	0.11149	-	-	-	-	-	-	-	-						sample 16
HKG 4	-0.186	-0.439	-0.303	-	-	-	-	-	-	-						sample 17
p-value	0.691923	0.325435	0.509436	-	-	-	-	-	-	-						sample 18
HKG 5	-0.397	-0.365	0.055	0.207	-	-	-	-	-	-						sample 19
p-value	0.376597	0.419139	0.909156	0.65814	-	-	-	-	-	-						sample 20
HKG 6	0.464	0.037	0.17	0.675	-0.389	-	-	-	-	-						sample 21
p-value	0.29473	0.939341	0.712597	0.0956429	0.390375	-	-	-	-	-						sample 22
HKG 7	0.01	-0.126	0.193	0.164	0.28	-0.004	-	-	-	-						sample 23
p-value	0.984817	0.790692	0.678306	0.726538	0.54437	0.992408	-	-	-	-						sample 24
HKG 8	0.552	0.437	0.628	-0.41	-0.007	-0.127	0.283	-	-	-						sample 25
p-value	0.198947	0.325435	0.131758	0.358846	0.984817	0.783458	0.538439	-	-	-						sample 26
HKG 9	0.714	0.833	0.753	-0.239	0.092	0.044	-0.206	0.287	-	-						sample 27
p-value	0.0715381	0.0198897	0.0506466	0.605985	0.841957	0.92423	0.65814	0.532551	-	-						sample 28
HKG 10	0.21	0.184	0.563	-0.581	0.346	-0.517	0.544	0.754	0.159	-						sample 29
p-value	0.65149	0.691923	0.188984	0.170495	0.449525	0.234909	0.206748	0.0500353	0.733554	-						sample 30
																sample 31
BestKeeper vs.	HKG 1	HKG 2	HKG 3	HKG 4	HKG 5	HKG 6	HKG 7	HKG 8	HKG 9	HKG 10						sample 32
coeff. of corr. [r]	0.871	0.786	0.953	-0.296	0.025	0.114	0.258	0.695	0.803	0.561						sample 33
p-value	0.0106362	0.0362465	0.001	0.520906	0.95448	0.805231	0.57466	0.083187	0.0297556	0.188984						sample 34
																sample 35
																sample 36
Regression Analysis: HKG vs. BestKeeper																sample 37
	β-TUB	EF1α	F-box	β-actin	GADPH	PP2A	RPL	SAND	TIP41	UBC						sample 38
	TG 1	TG 2	TG 3	TG 4	TG 5	TG 6	TG 7	TG 8	TG 9	TG 10						sample 39
	vs.	vs.	vs.	vs.	vs.	vs.	vs.	vs.	vs.	vs.						sample 40
	BK	BK	BK	BK	BK	BK	BK	BK	BK	BK						sample 41
coeff. of corr. [r]	0.871	0.786	0.953	-0.296	0.025	0.114	0.258	0.695	0.803	0.561						sample 42
coeff. of det. [r^2]	0.759	0.618	0.908	0.088	0.001	0.013	0.067	0.483	0.645	0.315						sample 43
intercept [CP]	-12.9162	-23.447	-31.6205	22.5765	20.211	22.2422	14.3058	7.5119	-22.5286	-4.0992						sample 44
slope [CP]	1.6296	1.8013	2.5097	-0.0864	0.0205	0.1361	0.2624	0.8218	2.1134	1.2117						sample 45
SE [CP]	±0.395	±0.609	±0.344	±0.12	±0.354	±0.508	±0.423	±0.366	±0.675	±0.769						sample 46
p-value	0.0106362	0.0362465	0.001	0.520906	0.95448	0.805231	0.57466	0.083187	0.0297556	0.188984						sample 47
Power [x-fold]	3.09427	3.48534	5.69502	0.94187	1.01431	1.09893	1.19947	1.76761	4.3271	2.3161						sample 48
																sample 49
Direct support	http://www.wzw.tum.de/gene-quantification			gene.quantification@wzw.tum.de			© 2003 M.W. Pfaffl									sample 50
																sample 51
																sample 52
																sample 53
																sample 54
																sample 55
																sample 56
																sample 57
																sample 58
																sample 59
																sample 60
																sample 61
																sample 62
																sample 63
																sample 64
																sample 65
																sample 66
																sample 67
																sample 68
																sample 69
																sample 70
																sample 71
																sample 72
																sample 73
																sample 74
																sample 75
																sample 76
																sample 77
																sample 78
																sample 79
																sample 80
																sample 81
																sample 82
																sample 83
																sample 84
																sample 85
																sample 86
																sample 87
																sample 88
																sample 89
																sample 90
														HKG 1	2	sample 91
														HKG 2	2	sample 92
														HKG 3	2	sample 93
														HKG 4	2	sample 94
														HKG 5	2	sample 95
														HKG 6	2	sample 96
														HKG 7	2	sample 97
														HKG 8	2	sample 98
														HKG 9	2	sample 99
														HKG 10	2	sample 100
[truncated: 206 more columns]

## Sheet: Sheet1
β-TUB	2.31884	0.596395
EF1α	3.72393	0.717211
F-box	2.86485	0.798776
β-actin	0.472893	0.0970748
GADPH	1.31426	0.272007
PP2A	1.13141	0.288163
RPL	1.54466	0.317075
SAND	1.36123	0.367483
TIP41	2.96227	0.816939
UBC	2.75072	0.677483
β-TUB	2.32	0.6	2.32±0.6	β-TUB2.32±0.6
EF1α	3.72	0.72	3.72±0.72	EF1α3.72±0.72
F-box	2.86	0.8	2.86±0.8	F-box2.86±0.8
β-actin	0.47	0.1	0.47±0.1	β-actin0.47±0.1
GADPH	1.31	0.27	1.31±0.27	GADPH1.31±0.27
PP2A	1.13	0.29	1.13±0.29	PP2A1.13±0.29
RPL	1.54	0.32	1.54±0.32	RPL1.54±0.32
SAND	1.36	0.37	1.36±0.37	SAND1.36±0.37
TIP41	2.96	0.82	2.96±0.82	TIP412.96±0.82
UBC	2.75	0.68	2.75±0.68	UBC2.75±0.68
β-actin	0.47	0.1	0.47±0.1	β-actin0.47±0.1
PP2A	1.13	0.29	1.13±0.29	PP2A1.13±0.29
GADPH	1.31	0.27	1.31±0.27	GADPH1.31±0.27
SAND	1.36	0.37	1.36±0.37	SAND1.36±0.37
RPL	1.54	0.32	1.54±0.32	RPL1.54±0.32
β-TUB	2.32	0.6	2.32±0.6	β-TUB2.32±0.6
UBC	2.75	0.68	2.75±0.68	UBC2.75±0.68
F-box	2.86	0.8	2.86±0.8	F-box2.86±0.8
TIP41	2.96	0.82	2.96±0.82	TIP412.96±0.82
EF1α	3.72	0.72	3.72±0.72	EF1α3.72±0.72

## Sheet: BK vs. TG
Repeated Pair-wise Correlation Analysis of BestKeeper vs. Target Genes.
						print TG data input pages		© 2003 M.W. Pfaffl
CP data input:
	TG 1	TG 2	TG 3	TG 4	TG 5	TG 6	TG 7	TG 8	TG 9	TG 10	n	BestKeeper	Var. [± CP]	Var. [ ± % CP]	Var. [± x-fold]	TG 1	Diff. TG 1 [CP]	Diff. TG 1 [%]	TG 2	Diff. TG 2 [CP]	Diff. TG 2 [%]	TG 3	Diff. TG 3 [CP]	Diff. TG 3 [%]	TG 4	Diff. TG 4 [CP]	Diff. TG 4 [%]	TG 5	Diff. TG 5 [CP]	Diff. TG 5 [%]	TG 6	Diff. TG 6 [CP]	Diff. TG 6 [%]	TG 7	Diff. TG 7 [CP]	Diff. TG 7 [%]	TG 8	Diff. TG 8 [CP]	Diff. TG 8 [%]	TG 9	Diff. TG 9 [CP]	Diff. TG 9 [%]	TG 10	Diff. TG 10 [CP]	Diff. TG 10 [%]
sample 1												22.9045	±0.82	±3.3	±0.36
sample 2												23.4927	±0.62	±2.54	±0.43
sample 3												23.8543	±0.57	±2.21	±0.55
sample 4												24.0375	±0.37	±1.54	±0.34
sample 5												23.8975	±0.42	±1.95	±0.38
sample 6												23.8488	±0.43	±1.77	±0.34
sample 7												23.9265	±0.52	±2.35	±0.43
sample 8
sample 9
sample 10
sample 11
sample 12
sample 13
sample 14
sample 15
sample 16
sample 17
sample 18
sample 19
sample 20
sample 21
sample 22
sample 23
sample 24
sample 25
sample 26
sample 27
sample 28
sample 29
sample 30
sample 31
sample 32
sample 33
sample 34
sample 35
sample 36
sample 37
sample 38
sample 39
sample 40
sample 41
sample 42
sample 43
sample 44
sample 45
sample 46
sample 47
sample 48
sample 49
sample 50
sample 51
sample 52
sample 53
sample 54
sample 55
sample 56
sample 57
sample 58
sample 59
sample 60
sample 61
sample 62
sample 63
sample 64
sample 65
sample 66
sample 67
sample 68
sample 69
sample 70
sample 71
sample 72
sample 73
sample 74
sample 75
sample 76
sample 77
sample 78
sample 79
sample 80
sample 81
sample 82
sample 83
sample 84
sample 85
sample 86
sample 87
sample 88
sample 89
sample 90
sample 91
sample 92
sample 93
sample 94
sample 95
sample 96
sample 97
sample 98
sample 99
sample 100
Column data:																																															Var [x-fold]
	TG 1	TG 2	TG 3	TG 4	TG 5	TG 6	TG 7	TG 8	TG 9	TG 10		BestKeeper				sample 1																															#DIV/0!
n	0	0	0	0	0	0	0	0	0	0	7	7	n			sample 2																															#DIV/0!		N
geo Mean [CP]											--	23.706	geo Mean [CP]			sample 3																															#DIV/0!		sum
ar Mean [CP]											--	23.7088	ar Mean [CP]			sample 4																															#DIV/0!		mean
min [CP]											0	22.9045	min [CP]			sample 5																															#DIV/0!		sums of X^2 and Y^2
max [CP]											0	24.0375	max [CP]			sample 6																															#DIV/0!		SS[X], SS[Y], SC[XY]
std dev [± CP]											--	0.291555	std dev [± CP]			sample 7																															#DIV/0!		variance
CV [% CP]											--	1.22973	CV [% CP]			sample 8																															#DIV/0!		standard deviation
																sample 9																															#DIV/0!
Pearson correlation coefficient ( r )																sample 10																															#DIV/0!		r
																sample 11																															#DIV/0!		r^2
vs.	TG 1	TG 2	TG 3	TG 4	TG 5	TG 6	TG 7	TG 8	TG 9	TG 10						sample 12																															#DIV/0!		intercept
TG 2		-	-	-	-	-	-	-	-	-						sample 13																															#DIV/0!		slope
p-value		-	-	-	-	-	-	-	-	-						sample 14																															#DIV/0!		SE
TG3			-	-	-	-	-	-	-	-						sample 15																															#DIV/0!
p-value			-	-	-	-	-	-	-	-						sample 16																															#DIV/0!
TG 4				-	-	-	-	-	-	-						sample 17																															#DIV/0!
p-value				-	-	-	-	-	-	-						sample 18																															#DIV/0!
TG 5					-	-	-	-	-	-						sample 19																															#DIV/0!
p-value					-	-	-	-	-	-						sample 20																															#DIV/0!
TG 6						-	-	-	-	-						sample 21																															#DIV/0!
p-value						-	-	-	-	-						sample 22																															#DIV/0!
TG 7							-	-	-	-						sample 23																															#DIV/0!
p-value							-	-	-	-						sample 24																															#DIV/0!
TG 8								-	-	-						sample 25																															#DIV/0!
p-value								-	-	-						sample 26																															#DIV/0!
TG 9									-	-						sample 27																															#DIV/0!
p-value									-	-						sample 28																															#DIV/0!
TG10										-						sample 29																															#DIV/0!
p-value										-						sample 30																															#DIV/0!
																sample 31																															#DIV/0!
BestKeeper vs.	TG 1	TG 2	TG 3	TG 4	TG 5	TG 6	TG 7	TG 8	TG 9	TG 10						sample 32																															#DIV/0!
coeff. of corr. [r]																sample 33																															#DIV/0!
p-value																sample 34																															#DIV/0!
																sample 35																															#DIV/0!
																sample 36																															#DIV/0!
Regression Analysis: BestKeeper vs. Target genes																sample 37																															#DIV/0!
																sample 38																															#DIV/0!
	TG 1	TG 2	TG 3	TG 4	TG 5	TG 6	TG 7	TG 8	TG 9	TG 10						sample 39																															#DIV/0!
	vs.	vs.	vs.	vs.	vs.	vs.	vs.	vs.	vs.	vs.						sample 40																															#DIV/0!
	BK	BK	BK	BK	BK	BK	BK	BK	BK	BK						sample 41																															#DIV/0!
coeff. of corr. [r]																sample 42																															#DIV/0!
coeff. of det. [r^2]																sample 43																															#DIV/0!
intercept [CP]																sample 44																															#DIV/0!
slope [CP]																sample 45																															#DIV/0!
SE [CP]																sample 46																															#DIV/0!
p-value																sample 47																															#DIV/0!
Power [x-fold]																sample 48																															#DIV/0!
																sample 49																															#DIV/0!
Direct support	http://www.wzw.tum.de/gene-quantification			gene.quantification@wzw.tum.de			© 2003 M.W. Pfaffl									sample 50																															#DIV/0!
																sample 51																															#DIV/0!
																sample 52																															#DIV/0!
																sample 53																															#DIV/0!
																sample 54																															#DIV/0!
																sample 55																															#DIV/0!
																sample 56																															#DIV/0!
																sample 57																															#DIV/0!
																sample 58																															#DIV/0!
																sample 59																															#DIV/0!
																sample 60																															#DIV/0!
																sample 61																															#DIV/0!
																sample 62																															#DIV/0!
																sample 63																															#DIV/0!
																sample 64																															#DIV/0!
																sample 65																															#DIV/0!
																sample 66																															#DIV/0!
																sample 67																															#DIV/0!
																sample 68																															#DIV/0!
																sample 69																															#DIV/0!
																sample 70																															#DIV/0!
																sample 71																															#DIV/0!
																sample 72																															#DIV/0!
																sample 73																															#DIV/0!
																sample 74																															#DIV/0!
																sample 75																															#DIV/0!
																sample 76																															#DIV/0!
																sample 77																															#DIV/0!
																sample 78																															#DIV/0!
																sample 79																															#DIV/0!
																sample 80																															#DIV/0!
																sample 81																															#DIV/0!
																sample 82																															#DIV/0!
																sample 83																															#DIV/0!
																sample 84																															#DIV/0!
																sample 85																															#DIV/0!
																sample 86																															#DIV/0!
																sample 87																															#DIV/0!
																sample 88																															#DIV/0!
																sample 89																															#DIV/0!
																sample 90																															#DIV/0!
														TG 1	2	sample 91																															#DIV/0!
														TG 2	2	sample 92																															#DIV/0!
														TG 3	2	sample 93																															#DIV/0!
														TG 4	2	sample 94																															#DIV/0!
														TG 5	2	sample 95																															#DIV/0!
														TG 6	2	sample 96																															#DIV/0!
														TG 7	2	sample 97																															#DIV/0!
														TG 8	2	sample 98																															#DIV/0!
														TG 9	2	sample 99																															#DIV/0!
														TG 10	2	sample 100																															#DIV/0!
[truncated: 205 more columns]

## Sheet: Res. Samples
Result - Sample integrity: Variation [InVar] based on selected Housekeeping Genes
		print result pages
	n	BestKeeper	InVar. [± CP]	InVar. [ ± % CP]	InVar. [± x-fold]	InVar. [± CP]	InVar. [ ± % CP]	InVar. [± x-fold]
sample 1	10	22.9045	±0.82	±3.3	±0.36	0.82	3.3	0.36
sample 2	10	23.4927	±0.62	±2.54	±0.43	0.62	2.54	0.43
sample 3	10	23.8543	±0.57	±2.21	±0.55	0.57	2.21	0.55
sample 4	10	24.0375	±0.37	±1.54	±0.34	0.37	1.54	0.34
sample 5	10	23.8975	±0.42	±1.95	±0.38	0.42	1.95	0.38
sample 6	10	23.8488	±0.43	±1.77	±0.34	0.43	1.77	0.34
sample 7	10	23.9265	±0.52	±2.35	±0.43	0.52	2.35	0.43
sample 8	0
sample 9	0
sample 10	0
sample 11	0
sample 12	0
sample 13	0
sample 14	0
sample 15	0
sample 16	0
sample 17	0
sample 18	0
sample 19	0
sample 20	0
sample 21	0
sample 22	0
sample 23	0
sample 24	0
sample 25	0
sample 26	0
sample 27	0
sample 28	0
sample 29	0
sample 30	0
sample 31	0
sample 32	0
sample 33	0
sample 34	0
sample 35	0
sample 36	0
sample 37	0
sample 38	0
sample 39	0
sample 40	0
sample 41	0
sample 42	0
sample 43	0
sample 44	0
sample 45	0
sample 46	0
sample 47	0
sample 48	0
sample 49	0
sample 50	0
sample 51	0
sample 52	0
sample 53	0
sample 54	0
sample 55	0
sample 56	0
sample 57	0
sample 58	0
sample 59	0
sample 60	0
sample 61	0
sample 62	0
sample 63	0
sample 64	0
sample 65	0
sample 66	0
sample 67	0
sample 68	0
sample 69	0
sample 70	0
sample 71	0
sample 72	0
sample 73	0
sample 74	0
sample 75	0
sample 76	0
sample 77	0
sample 78	0
sample 79	0
sample 80	0
sample 81	0
sample 82	0
sample 83	0
sample 84	0
sample 85	0
sample 86	0
sample 87	0
sample 88	0
sample 89	0
sample 90	0
sample 91	0
sample 92	0
sample 93	0
sample 94	0
sample 95	0
sample 96	0
sample 97	0
sample 98	0
sample 99	0
sample 100	0
		BestKeeper
n		7
geo Mean [CP]		23.706
ar Mean [CP]		23.7088
min [CP]		22.9045
max [CP]		24.0375
std dev [± CP]		0.291555
CV [% CP]		1.22973

## Sheet: Res. Genes
Result - Genes: Repeated Pair-wise Correlation Analysis & Regression Analysis of BestKeeper vs. Housekeeping Genes
	print result pages
CP data of housekeeping Genes:											CP data of Target Genes:
	β-TUB	EF1α	F-box	β-actin	GADPH	PP2A	RPL	SAND	TIP41	UBC
	HKG 1	HKG 2	HKG 3	HKG 4	HKG 5	HKG 6	HKG 7	HKG 8	HKG 9	HKG 10		TG 1	TG 2	TG 3	TG 4	TG 5	TG 6	TG 7	TG 8	TG 9	TG 10		BestKeeper
n	7	7	7	7	7	7	7	7	7	7	n	0	0	0	0	0	0	0	0	0	0		7	n
geo Mean [CP]	25.7104	19.2412	27.8651	20.5276	20.6944	25.4655	20.5238	26.993	27.5613	24.6166	geo Mean [CP]												23.706	geo Mean [CP]
ar Mean [CP]	25.7195	19.2595	27.8819	20.5279	20.6965	25.4693	20.5271	26.9964	27.5781	24.6293	ar Mean [CP]												23.7088	ar Mean [CP]
min [CP]	24.6717	17.7433	25.945	20.395	20.31	24.475	19.93	26.2733	25.8083	23.2017	min [CP]												22.9045	min [CP]
max [CP]	26.5183	20.2583	28.9483	20.6717	21.1333	25.885	21.0933	27.4733	28.9133	25.5167	max [CP]												24.0375	max [CP]
std dev [± CP]	0.596395	0.717211	0.798776	0.0970748	0.272007	0.288163	0.317075	0.367483	0.816939	0.677483	std dev [± CP]												0.291555	std dev [± CP]
CV [% CP]	2.31884	3.72393	2.86485	0.472893	1.31426	1.13141	1.54466	1.36123	2.96227	2.75072	CV [% CP]												1.22973	CV [% CP]
min [x-fold]	-2.05441	-2.82431	-3.78443	-1.09625	-1.3053	-1.98694	-1.50923	-1.64678	-3.37045	-2.66654	min [x-fold]												1.74286	min [x-fold]
max [x-fold]	1.75071	2.02385	2.11882	1.10503	1.35562	1.33742	1.48403	1.39509	2.55276	1.86611	max [x-fold]												1.25837	max [x-fold]
std dev [± x-fold]	1.51193	1.644	1.73962	1.0696	1.20749	1.22108	1.2458	1.2901	1.76166	1.59935	std dev [± x-fold]												1.22396	std dev [± x-fold]
Pearson correlation coefficient ( r )											Pearson correlation coefficient ( r )
vs.	HKG 1	HKG 2	HKG 3	HKG 4	HKG 5	HKG 6	HKG 7	HKG 8	HKG 9	HKG 10	vs.	TG 1	TG 2	TG 3	TG 4	TG 5	TG 6	TG 7	TG 8	TG 9	TG 10
HKG 2	0.811	-	-	-	-	-	-	-	-	-	TG 2		-	-	-	-	-	-	-	-	-
p-value	0.0268532	-	-	-	-	-	-	-	-	-	p-value		-	-	-	-	-	-	-	-	-
HKG 3	0.856	0.654	-	-	-	-	-	-	-	-	TG3			-	-	-	-	-	-	-	-
p-value	0.0139994	0.11149	-	-	-	-	-	-	-	-	p-value			-	-	-	-	-	-	-	-
HKG 4	-0.186	-0.439	-0.303	-	-	-	-	-	-	-	TG 4				-	-	-	-	-	-	-
p-value	0.691923	0.325435	0.509436	-	-	-	-	-	-	-	p-value				-	-	-	-	-	-	-
HKG 5	-0.397	-0.365	0.055	0.207	-	-	-	-	-	-	TG 5					-	-	-	-	-	-
p-value	0.376597	0.419139	0.909156	0.65814	-	-	-	-	-	-	p-value					-	-	-	-	-	-
HKG 6	0.464	0.037	0.17	0.675	-0.389	-	-	-	-	-	TG 6						-	-	-	-	-
p-value	0.29473	0.939341	0.712597	0.0956429	0.390375	-	-	-	-	-	p-value						-	-	-	-	-
HKG 7	0.01	-0.126	0.193	0.164	0.28	-0.004	-	-	-	-	TG 7							-	-	-	-
p-value	0.984817	0.790692	0.678306	0.726538	0.54437	0.992408	-	-	-	-	p-value							-	-	-	-
HKG 8	0.552	0.437	0.628	-0.41	-0.007	-0.127	0.283	-	-	-	TG 8								-	-	-
p-value	0.198947	0.325435	0.131758	0.358846	0.984817	0.783458	0.538439	-	-	-	p-value								-	-	-
HKG 9	0.714	0.833	0.753	-0.239	0.092	0.044	-0.206	0.287	-	-	TG 9									-	-
p-value	0.0715381	0.0198897	0.0506466	0.605985	0.841957	0.92423	0.65814	0.532551	-	-	p-value									-	-
HKG 10	0.21	0.184	0.563	-0.581	0.346	-0.517	0.544	0.754	0.159	-	TG10										-
p-value	0.65149	0.691923	0.188984	0.170495	0.449525	0.234909	0.206748	0.0500353	0.733554	-	p-value										-
BestKeeper vs.	HKG 1	HKG 2	HKG 3	HKG 4	HKG 5	HKG 6	HKG 7	HKG 8	HKG 9	HKG 10	BestKeeper vs.	TG 1	TG 2	TG 3	TG 4	TG 5	TG 6	TG 7	TG 8	TG 9	TG 10
coeff. of corr. [r]	0.871	0.786	0.953	-0.296	0.025	0.114	0.258	0.695	0.803	0.561	coeff. of corr. [r]
p-value	0.0106362	0.0362465	0.001	0.520906	0.95448	0.805231	0.57466	0.083187	0.0297556	0.188984	p-value
Regression Analysis: HKG vs. BestKeeper											Regression Analysis: TG vs. BestKeeper
	β-TUB	EF1α	F-box	β-actin	GADPH	PP2A	RPL	SAND	TIP41	UBC
	HKG 1	HKG 2	HKG 3	HKG 4	HKG 5	HKG 6	HKG 7	HKG 8	HKG 9	HKG 10		TG 1	TG 2	TG 3	TG 4	TG 5	TG 6	TG 7	TG 8	TG 9	TG 10
	vs.	vs.	vs.	vs.	vs.	vs.	vs.	vs.	vs.	vs.		vs.	vs.	vs.	vs.	vs.	vs.	vs.	vs.	vs.	vs.
	BK	BK	BK	BK	BK	BK	BK	BK	BK	BK		BK	BK	BK	BK	BK	BK	BK	BK	BK	BK
coeff. of corr. [r]	0.871	0.786	0.953	-0.296	0.025	0.114	0.258	0.695	0.803	0.561	coeff. of corr. [r]
coeff. of det. [r^2]	0.759	0.618	0.908	0.088	0.001	0.013	0.067	0.483	0.645	0.315	coeff. of det. [r^2]
intercept [CP]	-12.9162	-23.447	-31.6205	22.5765	20.211	22.2422	14.3058	7.5119	-22.5286	-4.0992	intercept [CP]
slope [CP]	1.6296	1.8013	2.5097	-0.0864	0.0205	0.1361	0.2624	0.8218	2.1134	1.2117	slope [CP]
SE [CP]	±0.395	±0.609	±0.344	±0.12	±0.354	±0.508	±0.423	±0.366	±0.675	±0.769	SE [CP]
p-value	0.0106362	0.0362465	0.001	0.520906	0.95448	0.805231	0.57466	0.083187	0.0297556	0.188984	p-value
Power of HKG [x-fold]	3.09427	3.48534	5.69502	0.94187	1.01431	1.09893	1.19947	1.76761	4.3271	2.3161	Power of TG [x-fold]
