# Supplementary material for: Screening and verification of reference genes for analysis of gene expression in winter rapeseed (Brassica rapa L.) under abiotic stress
Source: PLoS One. 2020 Sep 17;15(9):e0236577. doi: 10.1371/journal.pone.0236577 (PMC7498103; doi:10.1371/journal.pone.0236577)
Supplement: S3 File — CL and CR: Cold-treated leaves and roots, respectively; HL and HR: Heat-treated leaves and roots, respectively; NL and NR: Salt-treated leaves and roots, respectively; PL and PR: Drought-treated leaves and roots, respectively; Total: Pooled samples from all treatments. (ZIP) [file pone.0236577.s004.zip › BestKeeper Output/CR.xls]

## Sheet: Intro
BestKeeper © - version 1
Determination of the "most stable" Housekeeping Genes in in real-time PCR by using Repeated Pair-wise Correlation Analysis
Calculation of the geometric average of the "best" Housekeeping Genes CPs => CP Index = BestKeeper
Repeated Pair-wise Correlation & Regression Analysis of the BestKeeper vs. Housekeeping Genes
Repeated Pair-wise Correlation & Regression Analysis of the BestKeeper vs. Target Genes
Determination of sample intergrity, by specific Housekeeping Gene expression variation [InVar]
BestKeeper: Repeated Pair-wise Correlation Analysis is efficiency corrected real-time qPCR
Publication	Biotechnology Letters 26: 509-512
Direct download (mirror)	http://bioinformatics.gene-quantification.info/bestkeeper.html				gene.quantification@wzw.tum.de
Direct support	http://www.wzw.tum.de/gene-quantification/bestkeeper.html				© 2004 M.W. Pfaffl
	name of the gene	efficiency of
		qPCR
Housekeeping genes
HKG 1	β-TUB	2		Housekeeping Gene(s) = black
HKG 2	EF1α	2		Target Gene(s) = blue
HKG 3	F-box	2
HKG 4	β-actin	2			= cells for data and name input
HKG 5	GADPH	2
HKG 6	PP2A	2			= data output
HKG 7	RPL	2
HKG 8	SAND	2			= data output
HKG 9	TIP41	2
HKG 10	UBC	2
Target Genes					= print current page
Target Gene 1		2
Target Gene 2		2
Target Gene 3		2
Target Gene 4		2
Target Gene 5		2
Target Gene 6		2
Target Gene 7		2
Target Gene 8		2
Target Gene 9		2
Target Gene 10		2

## Sheet: HKG vs. BK
Determination of the "most stable" Housekeeping Genes in in real-time PCR by using Repeated Pair-wise Correlation Analysis.
Calculation of the geometric average of the "most stable" Housekeeping Genes => CP Index = BestKeeper									print HKG data input pages
CP data input:	β-TUB	EF1α	F-box	β-actin	GADPH	PP2A	RPL	SAND	TIP41	UBC
	HKG 1	HKG 2	HKG 3	HKG 4	HKG 5	HKG 6	HKG 7	HKG 8	HKG 9	HKG 10	n	BestKeeper	InVar. [± CP]	InVar. [ ± % CP]	InVar. [± x-fold]	HKG 1	Diff. HKG 1 [CP]	Diff. HKG 1 [%]	HKG 2	Diff. HKG 2 [CP]	Diff. HKG 2 [%]	HKG 3	Diff. HKG 3 [CP]	Diff. HKG 3 [%]	HKG 4	Diff. HKG 4 [CP]	Diff. HKG 4 [%]	HKG 5	Diff. HKG 5 [CP]	Diff. HKG 5 [%]	HKG 6	Diff. HKG 6 [CP]	Diff. HKG 6 [%]	HKG 7	Diff. HKG 7 [CP]	Diff. HKG 7 [%]	HKG 8	Diff. HKG 8 [CP]	Diff. HKG 8 [%]	HKG 9	Diff. HKG 9 [CP]	Diff. HKG 9 [%]	HKG 10	Diff. HKG 10 [CP]	Diff. HKG 10 [%]	BestKeeper	Var. [CP]	Var. [% CP]	Var. [CP]
sample 1	24.1917	17.095	23.6917	20.6617	20.3433	25.3833	19.215	25.6333	26.5867	23.3317	10	22.4095	±0.8	±3.14	±0.3	24.1917	-0.788975	-3.15834	17.095	-1.12988	-6.19966	23.6917	-1.93996	-7.56862	20.6617	0.0266082	0.128947	20.3433	-0.472705	-2.27087	25.3833	0.132188	0.523491	19.215	-0.894326	-4.44732	25.6333	-1.88287	-6.84275	26.5867	-0.727962	-2.6651	23.3317	-2.16069	-8.47583	22.4095	±0.8	±3.14	0.8
sample 2	23.93	18.125	26.0217	20.7817	21.2417	25.425	20.44	28.09	27.2333	26.6767	10	23.5665	±0.57	±2.29	±0.46	23.93	-1.05064	-4.20582	18.125	-0.0998814	-0.54805	26.0217	0.39004	1.52172	20.7817	0.146608	0.710481	21.2417	0.425628	2.04471	25.425	0.173854	0.6885	20.44	0.330674	1.64438	28.09	0.573801	2.08532	27.2333	-0.0812948	-0.297624	26.6767	1.18431	4.64575	23.5665	±0.57	±2.29	0.57
sample 3	25.33	18.3967	25.9083	20.8417	21.0817	25.6817	20.98	27.0033	27.085	26.0717	10	23.6396	±0.39	±1.66	±0.31	25.33	0.349359	1.39852	18.3967	0.171785	0.942586	25.9083	0.276707	1.07955	20.8417	0.206608	1.00125	21.0817	0.265628	1.27608	25.6817	0.430521	1.70496	20.98	0.870674	4.3297	27.0033	-0.512865	-1.86387	27.085	-0.229628	-0.840678	26.0717	0.579311	2.27249	23.6396	±0.39	±1.66	0.39
sample 4	25.0033	18.6467	26.575	20.4783	21.1867	25.3483	20.48	27.2933	27.3483	25.0867	10	23.5404	±0.39	±1.65	±0.34	25.0033	0.0226921	0.0908388	18.6467	0.421785	2.31434	26.575	0.943374	3.68051	20.4783	-0.156725	-0.759509	21.1867	0.370628	1.78049	25.3483	0.0971876	0.384884	20.48	0.370674	1.84329	27.2933	-0.222865	-0.809943	27.3483	0.0337052	0.123396	25.0867	-0.405689	-1.59141	23.5404	±0.39	±1.65	0.39
sample 5	24.86	18.2833	25.8883	20.6098	20.3067	24.8667	19.7567	28.0583	26.5883	24.4517	10	23.146	±0.47	±1.85	±0.29	24.86	-0.120641	-0.482939	18.2833	0.0584519	0.320726	25.8883	0.256707	1.00152	20.6098	-0.0252251	-0.122244	20.3067	-0.509372	-2.44702	24.8667	-0.384479	-1.52262	19.7567	-0.352659	-1.75371	28.0583	0.542135	1.97024	26.5883	-0.726295	-2.659	24.4517	-1.04069	-4.08236	23.146	±0.47	±1.85	0.47
sample 6	25.5683	18.3033	25.7083	20.4883	20.795	25.1617	19.3633	27.6617	28.17	26.4567	10	23.5055	±0.51	±2.15	±0.43	25.5683	0.587692	2.35259	18.3033	0.0784519	0.430466	25.7083	0.076707	0.299267	20.4883	-0.146725	-0.711048	20.795	-0.0210383	-0.101068	25.1617	-0.0894791	-0.354357	19.3633	-0.745993	-3.70968	27.6617	0.145468	0.528663	28.17	0.855372	3.13155	26.4567	0.964311	3.78275	23.5055	±0.51	±2.15	0.51
sample 7	26.0483	18.775	25.7283	20.5867	20.7783	24.9017	20.5983	28.9967	28.24	26.5667	10	23.8703	±0.6	±2.32	±0.65	26.0483	1.06769	4.27408	18.775	0.550119	3.0185	25.7283	0.096707	0.377296	20.5867	-0.0483918	-0.234512	20.7783	-0.037705	-0.181134	24.9017	-0.349479	-1.38401	20.5983	0.489007	2.43174	28.9967	1.48047	5.38035	28.24	0.925372	3.38783	26.5667	1.07431	4.21425	23.8703	±0.6	±2.32	0.6
sample 8											0
sample 9											0
sample 10											0
sample 11											0
sample 12											0
sample 13											0
sample 14											0
sample 15											0
sample 16											0
sample 17											0
sample 18											0
sample 19											0
sample 20											0
sample 21											0
sample 22											0
sample 23											0
sample 24											0
sample 25											0
sample 26											0
sample 27											0
sample 28											0
sample 29											0
sample 30											0
sample 31											0
sample 32											0
sample 33											0
sample 34											0
sample 35											0
sample 36											0
sample 37											0
sample 38											0
sample 39											0
sample 40											0
sample 41											0
sample 42											0
sample 43											0
sample 44											0
sample 45											0
sample 46											0
sample 47											0
sample 48											0
sample 49											0
sample 50											0
sample 51											0
sample 52											0
sample 53											0
sample 54											0
sample 55											0
sample 56											0
sample 57											0
sample 58											0
sample 59											0
sample 60											0
sample 61											0
sample 62											0
sample 63											0
sample 64											0
sample 65											0
sample 66											0
sample 67											0
sample 68											0
sample 69											0
sample 70											0
sample 71											0
sample 72											0
sample 73											0
sample 74											0
sample 75											0
sample 76											0
sample 77											0
sample 78											0
sample 79											0
sample 80											0
sample 81											0
sample 82											0
sample 83											0
sample 84											0
sample 85											0
sample 86											0
sample 87											0
sample 88											0
sample 89											0
sample 90											0
sample 91											0
sample 92											0
sample 93											0
sample 94											0
sample 95											0
sample 96											0
sample 97											0
sample 98											0
sample 99											0
sample 100											0
Column data:																																															Var [x-fold]	Var [x-fold]
	HKG 1	HKG 2	HKG 3	HKG 4	HKG 5	HKG 6	HKG 7	HKG 8	HKG 9	HKG 10		BestKeeper				sample 1	0.578755			0.456953			0.260624			1.01861			0.720612			1.09595			0.537999			0.271145			0.603756			0.223649			±0.3	0.3
n	7	7	7	7	7	7	7	7	7	7	7	7	n			sample 2	0.482754			0.93311			1.31043			1.10696			1.34316			1.12807			1.2576			1.48844			0.945209			2.27255			±0.46	0.46
geo Mean [CP]	24.9806	18.2249	25.6316	20.6351	20.816	25.2511	20.1093	27.5162	27.3146	25.4924	--	23.3783	geo Mean [CP]			sample 3	1.27399			1.12645			1.21143			1.15397			1.20216			1.34772			1.82852			0.700829			0.852855			1.49414			±0.31	0.31
ar Mean [CP]	24.9902	18.2321	25.646	20.6355	20.819	25.2526	20.119	27.5338	27.3217	25.5202	--	23.3825	ar Mean [CP]			sample 4	1.01585			1.33958			1.92302			0.897059			1.29292			1.06969			1.29296			0.856862			1.02364			0.754876			±0.34	0.34
min [CP]	23.93	17.095	23.6917	20.4783	20.3067	24.8667	19.215	25.6333	26.5867	23.3317	0	22.4095	min [CP]			sample 5	0.919779			1.04135			1.19475			0.982667			0.702528			0.766056			0.783139			1.45613			0.604454			0.486095			±0.29	0.29
max [CP]	26.0483	18.775	26.575	20.8417	21.2417	25.6817	20.98	28.9967	28.24	26.6767	10	23.8703	max [CP]			sample 6	1.50284			1.05588			1.05461			0.903299			0.985523			0.939862			0.596257			1.10609			1.80922			1.95113			±0.43	0.43
std dev [± CP]	0.568299	0.35551	0.558367	0.108184	0.300816	0.236531	0.577755	0.763265	0.512381	1.05449	--	0.345584	std dev [± CP]			sample 7	2.09608			1.46421			1.06933			0.967014			0.974203			0.784867			1.40348			2.79039			1.89917			2.10572			±0.65	0.65
CV [% CP]	2.27409	1.94991	2.17721	0.524261	1.44491	0.936658	2.87168	2.7721	1.87536	4.13197	--	1.47796	CV [% CP]			sample 8
																sample 9
Pearson correlation coefficient ( r )																sample 10
	β-TUB	EF1α	F-box	β-actin	GADPH	PP2A	RPL	SAND	TIP41	UBC						sample 11
vs.	HKG 1	HKG 2	HKG 3	HKG 4	HKG 5	HKG 6	HKG 7	HKG 8	HKG 9	HKG 10						sample 12
HKG 2	0.688	-	-	-	-	-	-	-	-	-						sample 13
p-value	0.0875056	-	-	-	-	-	-	-	-	-						sample 14
HKG 3	0.332	0.893	-	-	-	-	-	-	-	-						sample 15
p-value	0.465326	0.00682808	-	-	-	-	-	-	-	-						sample 16
HKG 4	-0.39	-0.253	-0.144	-	-	-	-	-	-	-						sample 17
p-value	0.385737	0.587068	0.754777	-	-	-	-	-	-	-						sample 18
HKG 5	0.021	0.51	0.658	0.203	-	-	-	-	-	-						sample 19
p-value	0.962058	0.240957	0.10867	0.664827	-	-	-	-	-	-						sample 20
HKG 6	-0.389	-0.282	-0.073	0.583	0.553	-	-	-	-	-						sample 21
p-value	0.390375	0.538439	0.879144	0.170495	0.198947	-	-	-	-	-						sample 22
HKG 7	0.264	0.664	0.64	0.432	0.719	0.32	-	-	-	-						sample 23
p-value	0.568518	0.10325	0.121971	0.33353	0.0689073	0.481533	-	-	-	-						sample 24
HKG 8	0.486	0.79	0.662	-0.165	0.24	-0.606	0.414	-	-	-						sample 25
p-value	0.269993	0.0345881	0.105924	0.726538	0.605985	0.149877	0.354518	-	-	-						sample 26
HKG 9	0.717	0.606	0.359	-0.425	0.376	-0.275	0.187	0.596	-	-						sample 27
p-value	0.0697725	0.149877	0.429087	0.341795	0.404555	0.550343	0.685098	0.157808	-	-						sample 28
HKG 10	0.436	0.681	0.624	0.125	0.685	0.03	0.553	0.707	0.761	-						sample 29
p-value	0.329461	0.0920619	0.133465	0.790692	0.0897532	0.946907	0.198947	0.0752146	0.0470978	-						sample 30
																sample 31
BestKeeper vs.	HKG 1	HKG 2	HKG 3	HKG 4	HKG 5	HKG 6	HKG 7	HKG 8	HKG 9	HKG 10						sample 32
coeff. of corr. [r]	0.6	0.922	0.831	-0.015	0.697	-0.072	0.745	0.784	0.708	0.899						sample 33
p-value	0.153791	0.00314017	0.0205525	0.977228	0.082143	0.879144	0.0544901	0.0366747	0.0752146	0.00589361						sample 34
																sample 35
																sample 36
Regression Analysis: HKG vs. BestKeeper																sample 37
	β-TUB	EF1α	F-box	β-actin	GADPH	PP2A	RPL	SAND	TIP41	UBC						sample 38
	TG 1	TG 2	TG 3	TG 4	TG 5	TG 6	TG 7	TG 8	TG 9	TG 10						sample 39
	vs.	vs.	vs.	vs.	vs.	vs.	vs.	vs.	vs.	vs.						sample 40
	BK	BK	BK	BK	BK	BK	BK	BK	BK	BK						sample 41
coeff. of corr. [r]	0.6	0.922	0.831	-0.015	0.697	-0.072	0.745	0.784	0.708	0.899						sample 42
coeff. of det. [r^2]	0.36	0.85	0.691	0	0.486	0.005	0.555	0.615	0.501	0.808						sample 43
intercept [CP]	3.1479	-6.4394	-11.2079	20.7355	7.8578	26.2865	-4.349	-12.8274	4.1424	-30.2952						sample 44
slope [CP]	0.9341	1.0551	1.5761	-0.0043	0.5543	-0.0442	1.0464	1.7261	0.9913	2.387						sample 45
SE [CP]	±0.655	±0.233	±0.554	±0.151	±0.3	±0.322	±0.492	±0.718	±0.52	±0.611						sample 46
p-value	0.153791	0.00314017	0.0205525	0.977228	0.082143	0.879144	0.0544901	0.0366747	0.0752146	0.00589361						sample 47
Power [x-fold]	1.9107	2.07786	2.98163	0.997024	1.46846	0.969827	2.06537	3.30832	1.98798	5.23069						sample 48
																sample 49
Direct support	http://www.wzw.tum.de/gene-quantification			gene.quantification@wzw.tum.de			© 2003 M.W. Pfaffl									sample 50
																sample 51
																sample 52
																sample 53
																sample 54
																sample 55
																sample 56
																sample 57
																sample 58
																sample 59
																sample 60
																sample 61
																sample 62
																sample 63
																sample 64
																sample 65
																sample 66
																sample 67
																sample 68
																sample 69
																sample 70
																sample 71
																sample 72
																sample 73
																sample 74
																sample 75
																sample 76
																sample 77
																sample 78
																sample 79
																sample 80
																sample 81
																sample 82
																sample 83
																sample 84
																sample 85
																sample 86
																sample 87
																sample 88
																sample 89
																sample 90
														HKG 1	2	sample 91
														HKG 2	2	sample 92
														HKG 3	2	sample 93
														HKG 4	2	sample 94
														HKG 5	2	sample 95
														HKG 6	2	sample 96
														HKG 7	2	sample 97
														HKG 8	2	sample 98
														HKG 9	2	sample 99
														HKG 10	2	sample 100
[truncated: 206 more columns]

## Sheet: Sheet1
β-TUB	2.27409	0.568299	0.399796	0.4	0.568299319727891±0.4	β-TUB0.568299319727891±0.4			2.27409	1.94991	2.17721	0.524261	1.44491	0.936658	2.87168	2.7721	1.87536	4.13197
EF1α	1.94991	0.35551	0.476735	0.48	0.355510204081632±0.48	EF1α0.355510204081632±0.48			0.568299	0.35551	0.558367	0.108184	0.300816	0.236531	0.577755	0.763265	0.512381	1.05449
F-box	2.17721	0.558367	0.448844	0.45	0.558367346938766±0.45	F-box0.558367346938766±0.45
β-actin	0.524261	0.108184	1.3034	1.3	0.108183673469412±1.3	β-actin0.108183673469412±1.3
GADPH	1.44491	0.300816	1.21837	1.22	0.300816326530628±1.22	GADPH0.300816326530628±1.22
PP2A	0.936658	0.236531	1.26728	1.27	0.236530612244883±1.27	PP2A0.236530612244883±1.27
RPL	2.87168	0.577755	1.20762	1.21	0.577755102040816±1.21	RPL0.577755102040816±1.21
SAND	2.7721	0.763265	1.32939	1.33	0.763265306122455±1.33	SAND0.763265306122455±1.33
TIP41	1.87536	0.512381	2.16408	2.16	0.512380952380943±2.16	TIP410.512380952380943±2.16
UBC	4.13197	1.05449	2.0749	2.07	1.05448979591836±2.07	UBC1.05448979591836±2.07
β-TUB	2.27	0.57	2.27±0.57	β-TUB2.27±0.57
EF1α	1.95	0.36	1.95±0.36	EF1α1.95±0.36
F-box	2.18	0.56	2.18±0.56	F-box2.18±0.56
β-actin	0.52	0.11	0.52±0.11	β-actin0.52±0.11
GADPH	1.44	0.3	1.44±0.3	GADPH1.44±0.3
PP2A	0.94	0.24	0.94±0.24	PP2A0.94±0.24
RPL	2.87	0.58	2.87±0.58	RPL2.87±0.58
SAND	2.77	0.76	2.77±0.76	SAND2.77±0.76
TIP41	1.88	0.51	1.88±0.51	TIP411.88±0.51
UBC	4.13	1.05	4.13±1.05	UBC4.13±1.05
β-actin	0.52	0.11	0.52±0.11	β-actin0.52±0.11
PP2A	0.94	0.24	0.94±0.24	PP2A0.94±0.24
GADPH	1.44	0.3	1.44±0.3	GADPH1.44±0.3
TIP41	1.88	0.51	1.88±0.51	TIP411.88±0.51
EF1α	1.95	0.36	1.95±0.36	EF1α1.95±0.36
F-box	2.18	0.56	2.18±0.56	F-box2.18±0.56
β-TUB	2.27	0.57	2.27±0.57	β-TUB2.27±0.57
SAND	2.77	0.76	2.77±0.76	SAND2.77±0.76
RPL	2.87	0.58	2.87±0.58	RPL2.87±0.58
UBC	4.13	1.05	4.13±1.05	UBC4.13±1.05

## Sheet: BK vs. TG
Repeated Pair-wise Correlation Analysis of BestKeeper vs. Target Genes.
						print TG data input pages		© 2003 M.W. Pfaffl
CP data input:
	TG 1	TG 2	TG 3	TG 4	TG 5	TG 6	TG 7	TG 8	TG 9	TG 10	n	BestKeeper	Var. [± CP]	Var. [ ± % CP]	Var. [± x-fold]	TG 1	Diff. TG 1 [CP]	Diff. TG 1 [%]	TG 2	Diff. TG 2 [CP]	Diff. TG 2 [%]	TG 3	Diff. TG 3 [CP]	Diff. TG 3 [%]	TG 4	Diff. TG 4 [CP]	Diff. TG 4 [%]	TG 5	Diff. TG 5 [CP]	Diff. TG 5 [%]	TG 6	Diff. TG 6 [CP]	Diff. TG 6 [%]	TG 7	Diff. TG 7 [CP]	Diff. TG 7 [%]	TG 8	Diff. TG 8 [CP]	Diff. TG 8 [%]	TG 9	Diff. TG 9 [CP]	Diff. TG 9 [%]	TG 10	Diff. TG 10 [CP]	Diff. TG 10 [%]
sample 1												22.4095	±0.8	±3.14	±0.3
sample 2												23.5665	±0.57	±2.29	±0.46
sample 3												23.6396	±0.39	±1.66	±0.31
sample 4												23.5404	±0.39	±1.65	±0.34
sample 5												23.146	±0.47	±1.85	±0.29
sample 6												23.5055	±0.51	±2.15	±0.43
sample 7												23.8703	±0.6	±2.32	±0.65
sample 8
sample 9
sample 10
sample 11
sample 12
sample 13
sample 14
sample 15
sample 16
sample 17
sample 18
sample 19
sample 20
sample 21
sample 22
sample 23
sample 24
sample 25
sample 26
sample 27
sample 28
sample 29
sample 30
sample 31
sample 32
sample 33
sample 34
sample 35
sample 36
sample 37
sample 38
sample 39
sample 40
sample 41
sample 42
sample 43
sample 44
sample 45
sample 46
sample 47
sample 48
sample 49
sample 50
sample 51
sample 52
sample 53
sample 54
sample 55
sample 56
sample 57
sample 58
sample 59
sample 60
sample 61
sample 62
sample 63
sample 64
sample 65
sample 66
sample 67
sample 68
sample 69
sample 70
sample 71
sample 72
sample 73
sample 74
sample 75
sample 76
sample 77
sample 78
sample 79
sample 80
sample 81
sample 82
sample 83
sample 84
sample 85
sample 86
sample 87
sample 88
sample 89
sample 90
sample 91
sample 92
sample 93
sample 94
sample 95
sample 96
sample 97
sample 98
sample 99
sample 100
Column data:																																															Var [x-fold]
	TG 1	TG 2	TG 3	TG 4	TG 5	TG 6	TG 7	TG 8	TG 9	TG 10		BestKeeper				sample 1																															#DIV/0!
n	0	0	0	0	0	0	0	0	0	0	7	7	n			sample 2																															#DIV/0!		N
geo Mean [CP]											--	23.3783	geo Mean [CP]			sample 3																															#DIV/0!		sum
ar Mean [CP]											--	23.3825	ar Mean [CP]			sample 4																															#DIV/0!		mean
min [CP]											0	22.4095	min [CP]			sample 5																															#DIV/0!		sums of X^2 and Y^2
max [CP]											0	23.8703	max [CP]			sample 6																															#DIV/0!		SS[X], SS[Y], SC[XY]
std dev [± CP]											--	0.345584	std dev [± CP]			sample 7																															#DIV/0!		variance
CV [% CP]											--	1.47796	CV [% CP]			sample 8																															#DIV/0!		standard deviation
																sample 9																															#DIV/0!
Pearson correlation coefficient ( r )																sample 10																															#DIV/0!		r
																sample 11																															#DIV/0!		r^2
vs.	TG 1	TG 2	TG 3	TG 4	TG 5	TG 6	TG 7	TG 8	TG 9	TG 10						sample 12																															#DIV/0!		intercept
TG 2		-	-	-	-	-	-	-	-	-						sample 13																															#DIV/0!		slope
p-value		-	-	-	-	-	-	-	-	-						sample 14																															#DIV/0!		SE
TG3			-	-	-	-	-	-	-	-						sample 15																															#DIV/0!
p-value			-	-	-	-	-	-	-	-						sample 16																															#DIV/0!
TG 4				-	-	-	-	-	-	-						sample 17																															#DIV/0!
p-value				-	-	-	-	-	-	-						sample 18																															#DIV/0!
TG 5					-	-	-	-	-	-						sample 19																															#DIV/0!
p-value					-	-	-	-	-	-						sample 20																															#DIV/0!
TG 6						-	-	-	-	-						sample 21																															#DIV/0!
p-value						-	-	-	-	-						sample 22																															#DIV/0!
TG 7							-	-	-	-						sample 23																															#DIV/0!
p-value							-	-	-	-						sample 24																															#DIV/0!
TG 8								-	-	-						sample 25																															#DIV/0!
p-value								-	-	-						sample 26																															#DIV/0!
TG 9									-	-						sample 27																															#DIV/0!
p-value									-	-						sample 28																															#DIV/0!
TG10										-						sample 29																															#DIV/0!
p-value										-						sample 30																															#DIV/0!
																sample 31																															#DIV/0!
BestKeeper vs.	TG 1	TG 2	TG 3	TG 4	TG 5	TG 6	TG 7	TG 8	TG 9	TG 10						sample 32																															#DIV/0!
coeff. of corr. [r]																sample 33																															#DIV/0!
p-value																sample 34																															#DIV/0!
																sample 35																															#DIV/0!
																sample 36																															#DIV/0!
Regression Analysis: BestKeeper vs. Target genes																sample 37																															#DIV/0!
																sample 38																															#DIV/0!
	TG 1	TG 2	TG 3	TG 4	TG 5	TG 6	TG 7	TG 8	TG 9	TG 10						sample 39																															#DIV/0!
	vs.	vs.	vs.	vs.	vs.	vs.	vs.	vs.	vs.	vs.						sample 40																															#DIV/0!
	BK	BK	BK	BK	BK	BK	BK	BK	BK	BK						sample 41																															#DIV/0!
coeff. of corr. [r]																sample 42																															#DIV/0!
coeff. of det. [r^2]																sample 43																															#DIV/0!
intercept [CP]																sample 44																															#DIV/0!
slope [CP]																sample 45																															#DIV/0!
SE [CP]																sample 46																															#DIV/0!
p-value																sample 47																															#DIV/0!
Power [x-fold]																sample 48																															#DIV/0!
																sample 49																															#DIV/0!
Direct support	http://www.wzw.tum.de/gene-quantification			gene.quantification@wzw.tum.de			© 2003 M.W. Pfaffl									sample 50																															#DIV/0!
																sample 51																															#DIV/0!
																sample 52																															#DIV/0!
																sample 53																															#DIV/0!
																sample 54																															#DIV/0!
																sample 55																															#DIV/0!
																sample 56																															#DIV/0!
																sample 57																															#DIV/0!
																sample 58																															#DIV/0!
																sample 59																															#DIV/0!
																sample 60																															#DIV/0!
																sample 61																															#DIV/0!
																sample 62																															#DIV/0!
																sample 63																															#DIV/0!
																sample 64																															#DIV/0!
																sample 65																															#DIV/0!
																sample 66																															#DIV/0!
																sample 67																															#DIV/0!
																sample 68																															#DIV/0!
																sample 69																															#DIV/0!
																sample 70																															#DIV/0!
																sample 71																															#DIV/0!
																sample 72																															#DIV/0!
																sample 73																															#DIV/0!
																sample 74																															#DIV/0!
																sample 75																															#DIV/0!
																sample 76																															#DIV/0!
																sample 77																															#DIV/0!
																sample 78																															#DIV/0!
																sample 79																															#DIV/0!
																sample 80																															#DIV/0!
																sample 81																															#DIV/0!
																sample 82																															#DIV/0!
																sample 83																															#DIV/0!
																sample 84																															#DIV/0!
																sample 85																															#DIV/0!
																sample 86																															#DIV/0!
																sample 87																															#DIV/0!
																sample 88																															#DIV/0!
																sample 89																															#DIV/0!
																sample 90																															#DIV/0!
														TG 1	2	sample 91																															#DIV/0!
														TG 2	2	sample 92																															#DIV/0!
														TG 3	2	sample 93																															#DIV/0!
														TG 4	2	sample 94																															#DIV/0!
														TG 5	2	sample 95																															#DIV/0!
														TG 6	2	sample 96																															#DIV/0!
														TG 7	2	sample 97																															#DIV/0!
														TG 8	2	sample 98																															#DIV/0!
														TG 9	2	sample 99																															#DIV/0!
														TG 10	2	sample 100																															#DIV/0!
[truncated: 205 more columns]

## Sheet: Res. Samples
Result - Sample integrity: Variation [InVar] based on selected Housekeeping Genes
		print result pages
	n	BestKeeper	InVar. [± CP]	InVar. [ ± % CP]	InVar. [± x-fold]	InVar. [± CP]	InVar. [ ± % CP]	InVar. [± x-fold]
sample 1	10	22.4095	±0.8	±3.14	±0.3	0.8	3.14	0.3
sample 2	10	23.5665	±0.57	±2.29	±0.46	0.57	2.29	0.46
sample 3	10	23.6396	±0.39	±1.66	±0.31	0.39	1.66	0.31
sample 4	10	23.5404	±0.39	±1.65	±0.34	0.39	1.65	0.34
sample 5	10	23.146	±0.47	±1.85	±0.29	0.47	1.85	0.29
sample 6	10	23.5055	±0.51	±2.15	±0.43	0.51	2.15	0.43
sample 7	10	23.8703	±0.6	±2.32	±0.65	0.6	2.32	0.65
sample 8	0
sample 9	0
sample 10	0
sample 11	0
sample 12	0
sample 13	0
sample 14	0
sample 15	0
sample 16	0
sample 17	0
sample 18	0
sample 19	0
sample 20	0
sample 21	0
sample 22	0
sample 23	0
sample 24	0
sample 25	0
sample 26	0
sample 27	0
sample 28	0
sample 29	0
sample 30	0
sample 31	0
sample 32	0
sample 33	0
sample 34	0
sample 35	0
sample 36	0
sample 37	0
sample 38	0
sample 39	0
sample 40	0
sample 41	0
sample 42	0
sample 43	0
sample 44	0
sample 45	0
sample 46	0
sample 47	0
sample 48	0
sample 49	0
sample 50	0
sample 51	0
sample 52	0
sample 53	0
sample 54	0
sample 55	0
sample 56	0
sample 57	0
sample 58	0
sample 59	0
sample 60	0
sample 61	0
sample 62	0
sample 63	0
sample 64	0
sample 65	0
sample 66	0
sample 67	0
sample 68	0
sample 69	0
sample 70	0
sample 71	0
sample 72	0
sample 73	0
sample 74	0
sample 75	0
sample 76	0
sample 77	0
sample 78	0
sample 79	0
sample 80	0
sample 81	0
sample 82	0
sample 83	0
sample 84	0
sample 85	0
sample 86	0
sample 87	0
sample 88	0
sample 89	0
sample 90	0
sample 91	0
sample 92	0
sample 93	0
sample 94	0
sample 95	0
sample 96	0
sample 97	0
sample 98	0
sample 99	0
sample 100	0
		BestKeeper
n		7
geo Mean [CP]		23.3783
ar Mean [CP]		23.3825
min [CP]		22.4095
max [CP]		23.8703
std dev [± CP]		0.345584
CV [% CP]		1.47796

## Sheet: Res. Genes
Result - Genes: Repeated Pair-wise Correlation Analysis & Regression Analysis of BestKeeper vs. Housekeeping Genes
	print result pages
CP data of housekeeping Genes:											CP data of Target Genes:
	β-TUB	EF1α	F-box	β-actin	GADPH	PP2A	RPL	SAND	TIP41	UBC
	HKG 1	HKG 2	HKG 3	HKG 4	HKG 5	HKG 6	HKG 7	HKG 8	HKG 9	HKG 10		TG 1	TG 2	TG 3	TG 4	TG 5	TG 6	TG 7	TG 8	TG 9	TG 10		BestKeeper
n	7	7	7	7	7	7	7	7	7	7	n	0	0	0	0	0	0	0	0	0	0		7	n
geo Mean [CP]	24.9806	18.2249	25.6316	20.6351	20.816	25.2511	20.1093	27.5162	27.3146	25.4924	geo Mean [CP]												23.3783	geo Mean [CP]
ar Mean [CP]	24.9902	18.2321	25.646	20.6355	20.819	25.2526	20.119	27.5338	27.3217	25.5202	ar Mean [CP]												23.3825	ar Mean [CP]
min [CP]	23.93	17.095	23.6917	20.4783	20.3067	24.8667	19.215	25.6333	26.5867	23.3317	min [CP]												22.4095	min [CP]
max [CP]	26.0483	18.775	26.575	20.8417	21.2417	25.6817	20.98	28.9967	28.24	26.6767	max [CP]												23.8703	max [CP]
std dev [± CP]	0.568299	0.35551	0.558367	0.108184	0.300816	0.236531	0.577755	0.763265	0.512381	1.05449	std dev [± CP]												0.345584	std dev [± CP]
CV [% CP]	2.27409	1.94991	2.17721	0.524261	1.44491	0.936658	2.87168	2.7721	1.87536	4.13197	CV [% CP]												1.47796	CV [% CP]
min [x-fold]	-2.07145	-2.18841	-3.83695	-1.11475	-1.42343	-1.30539	-1.85874	-3.68807	-1.6563	-4.47128	min [x-fold]												1.95715	min [x-fold]
max [x-fold]	2.09608	1.46421	1.92302	1.15397	1.34316	1.34772	1.82852	2.79039	1.89917	2.27255	max [x-fold]												1.40644	max [x-fold]
std dev [± x-fold]	1.48277	1.27944	1.4726	1.07787	1.23184	1.17816	1.49253	1.69733	1.4264	2.07698	std dev [± x-fold]												1.27067	std dev [± x-fold]
Pearson correlation coefficient ( r )											Pearson correlation coefficient ( r )
vs.	HKG 1	HKG 2	HKG 3	HKG 4	HKG 5	HKG 6	HKG 7	HKG 8	HKG 9	HKG 10	vs.	TG 1	TG 2	TG 3	TG 4	TG 5	TG 6	TG 7	TG 8	TG 9	TG 10
HKG 2	0.688	-	-	-	-	-	-	-	-	-	TG 2		-	-	-	-	-	-	-	-	-
p-value	0.0875056	-	-	-	-	-	-	-	-	-	p-value		-	-	-	-	-	-	-	-	-
HKG 3	0.332	0.893	-	-	-	-	-	-	-	-	TG3			-	-	-	-	-	-	-	-
p-value	0.465326	0.00682808	-	-	-	-	-	-	-	-	p-value			-	-	-	-	-	-	-	-
HKG 4	-0.39	-0.253	-0.144	-	-	-	-	-	-	-	TG 4				-	-	-	-	-	-	-
p-value	0.385737	0.587068	0.754777	-	-	-	-	-	-	-	p-value				-	-	-	-	-	-	-
HKG 5	0.021	0.51	0.658	0.203	-	-	-	-	-	-	TG 5					-	-	-	-	-	-
p-value	0.962058	0.240957	0.10867	0.664827	-	-	-	-	-	-	p-value					-	-	-	-	-	-
HKG 6	-0.389	-0.282	-0.073	0.583	0.553	-	-	-	-	-	TG 6						-	-	-	-	-
p-value	0.390375	0.538439	0.879144	0.170495	0.198947	-	-	-	-	-	p-value						-	-	-	-	-
HKG 7	0.264	0.664	0.64	0.432	0.719	0.32	-	-	-	-	TG 7							-	-	-	-
p-value	0.568518	0.10325	0.121971	0.33353	0.0689073	0.481533	-	-	-	-	p-value							-	-	-	-
HKG 8	0.486	0.79	0.662	-0.165	0.24	-0.606	0.414	-	-	-	TG 8								-	-	-
p-value	0.269993	0.0345881	0.105924	0.726538	0.605985	0.149877	0.354518	-	-	-	p-value								-	-	-
HKG 9	0.717	0.606	0.359	-0.425	0.376	-0.275	0.187	0.596	-	-	TG 9									-	-
p-value	0.0697725	0.149877	0.429087	0.341795	0.404555	0.550343	0.685098	0.157808	-	-	p-value									-	-
HKG 10	0.436	0.681	0.624	0.125	0.685	0.03	0.553	0.707	0.761	-	TG10										-
p-value	0.329461	0.0920619	0.133465	0.790692	0.0897532	0.946907	0.198947	0.0752146	0.0470978	-	p-value										-
BestKeeper vs.	HKG 1	HKG 2	HKG 3	HKG 4	HKG 5	HKG 6	HKG 7	HKG 8	HKG 9	HKG 10	BestKeeper vs.	TG 1	TG 2	TG 3	TG 4	TG 5	TG 6	TG 7	TG 8	TG 9	TG 10
coeff. of corr. [r]	0.6	0.922	0.831	-0.015	0.697	-0.072	0.745	0.784	0.708	0.899	coeff. of corr. [r]
p-value	0.153791	0.00314017	0.0205525	0.977228	0.082143	0.879144	0.0544901	0.0366747	0.0752146	0.00589361	p-value
Regression Analysis: HKG vs. BestKeeper											Regression Analysis: TG vs. BestKeeper
	β-TUB	EF1α	F-box	β-actin	GADPH	PP2A	RPL	SAND	TIP41	UBC
	HKG 1	HKG 2	HKG 3	HKG 4	HKG 5	HKG 6	HKG 7	HKG 8	HKG 9	HKG 10		TG 1	TG 2	TG 3	TG 4	TG 5	TG 6	TG 7	TG 8	TG 9	TG 10
	vs.	vs.	vs.	vs.	vs.	vs.	vs.	vs.	vs.	vs.		vs.	vs.	vs.	vs.	vs.	vs.	vs.	vs.	vs.	vs.
	BK	BK	BK	BK	BK	BK	BK	BK	BK	BK		BK	BK	BK	BK	BK	BK	BK	BK	BK	BK
coeff. of corr. [r]	0.6	0.922	0.831	-0.015	0.697	-0.072	0.745	0.784	0.708	0.899	coeff. of corr. [r]
coeff. of det. [r^2]	0.36	0.85	0.691	0	0.486	0.005	0.555	0.615	0.501	0.808	coeff. of det. [r^2]
intercept [CP]	3.1479	-6.4394	-11.2079	20.7355	7.8578	26.2865	-4.349	-12.8274	4.1424	-30.2952	intercept [CP]
slope [CP]	0.9341	1.0551	1.5761	-0.0043	0.5543	-0.0442	1.0464	1.7261	0.9913	2.387	slope [CP]
SE [CP]	±0.655	±0.233	±0.554	±0.151	±0.3	±0.322	±0.492	±0.718	±0.52	±0.611	SE [CP]
p-value	0.153791	0.00314017	0.0205525	0.977228	0.082143	0.879144	0.0544901	0.0366747	0.0752146	0.00589361	p-value
Power of HKG [x-fold]	1.9107	2.07786	2.98163	0.997024	1.46846	0.969827	2.06537	3.30832	1.98798	5.23069	Power of TG [x-fold]
