# Supplementary material for: Screening and verification of reference genes for analysis of gene expression in winter rapeseed (Brassica rapa L.) under abiotic stress
Source: PLoS One. 2020 Sep 17;15(9):e0236577. doi: 10.1371/journal.pone.0236577 (PMC7498103; doi:10.1371/journal.pone.0236577)
Supplement: S3 File — CL and CR: Cold-treated leaves and roots, respectively; HL and HR: Heat-treated leaves and roots, respectively; NL and NR: Salt-treated leaves and roots, respectively; PL and PR: Drought-treated leaves and roots, respectively; Total: Pooled samples from all treatments. (ZIP) [file pone.0236577.s004.zip › BestKeeper Output/HL.xls]

## Sheet: Intro
BestKeeper © - version 1
Determination of the "most stable" Housekeeping Genes in in real-time PCR by using Repeated Pair-wise Correlation Analysis
Calculation of the geometric average of the "best" Housekeeping Genes CPs => CP Index = BestKeeper
Repeated Pair-wise Correlation & Regression Analysis of the BestKeeper vs. Housekeeping Genes
Repeated Pair-wise Correlation & Regression Analysis of the BestKeeper vs. Target Genes
Determination of sample intergrity, by specific Housekeeping Gene expression variation [InVar]
BestKeeper: Repeated Pair-wise Correlation Analysis is efficiency corrected real-time qPCR
Publication	Biotechnology Letters 26: 509-512
Direct download (mirror)	http://bioinformatics.gene-quantification.info/bestkeeper.html				gene.quantification@wzw.tum.de
Direct support	http://www.wzw.tum.de/gene-quantification/bestkeeper.html				© 2004 M.W. Pfaffl
	name of the gene	efficiency of
		qPCR
Housekeeping genes
HKG 1	β-TUB	2		Housekeeping Gene(s) = black
HKG 2	EF1α	2		Target Gene(s) = blue
HKG 3	F-box	2
HKG 4	β-actin	2			= cells for data and name input
HKG 5	GADPH	2
HKG 6	PP2A	2			= data output
HKG 7	RPL	2
HKG 8	SAND	2			= data output
HKG 9	TIP41	2
HKG 10	UBC	2
Target Genes					= print current page
Target Gene 1		2
Target Gene 2		2
Target Gene 3		2
Target Gene 4		2
Target Gene 5		2
Target Gene 6		2
Target Gene 7		2
Target Gene 8		2
Target Gene 9		2
Target Gene 10		2

## Sheet: HKG vs. BK
Determination of the "most stable" Housekeeping Genes in in real-time PCR by using Repeated Pair-wise Correlation Analysis.
Calculation of the geometric average of the "most stable" Housekeeping Genes => CP Index = BestKeeper									print HKG data input pages
CP data input:	β-TUB	EF1α	F-box	β-actin	GADPH	PP2A	RPL	SAND	TIP41	UBC
	HKG 1	HKG 2	HKG 3	HKG 4	HKG 5	HKG 6	HKG 7	HKG 8	HKG 9	HKG 10	n	BestKeeper	InVar. [± CP]	InVar. [ ± % CP]	InVar. [± x-fold]	HKG 1	Diff. HKG 1 [CP]	Diff. HKG 1 [%]	HKG 2	Diff. HKG 2 [CP]	Diff. HKG 2 [%]	HKG 3	Diff. HKG 3 [CP]	Diff. HKG 3 [%]	HKG 4	Diff. HKG 4 [CP]	Diff. HKG 4 [%]	HKG 5	Diff. HKG 5 [CP]	Diff. HKG 5 [%]	HKG 6	Diff. HKG 6 [CP]	Diff. HKG 6 [%]	HKG 7	Diff. HKG 7 [CP]	Diff. HKG 7 [%]	HKG 8	Diff. HKG 8 [CP]	Diff. HKG 8 [%]	HKG 9	Diff. HKG 9 [CP]	Diff. HKG 9 [%]	HKG 10	Diff. HKG 10 [CP]	Diff. HKG 10 [%]	BestKeeper	Var. [CP]	Var. [% CP]	Var. [CP]
sample 1	24.68	17.7433	25.945	21.005	20.5517	25.8067	20.2783	26.2733	25.8083	23.2017	10	22.9412	±0.5	±2.27	±0.11	24.68	-2.31313	-8.56934	17.7433	-2.44416	-12.1073	25.945	-2.1041	-7.50149	21.005	-1.39293	-6.21902	20.5517	-1.17065	-5.38917	25.8067	-0.952682	-3.56019	20.2783	-1.5391	-7.05445	26.2733	-1.69626	-6.06465	25.8083	-1.94856	-7.0201	23.2017	-2.12092	-8.37562	22.9412	±0.5	±2.27	0.5
sample 2	27.3017	20.6267	28.0167	22.155	21.3567	27.9067	22.3917	28.5167	27.6633	25.2717	10	24.9372	±0.46	±1.88	±0.43	27.3017	0.308533	1.14301	20.6267	0.439172	2.17547	28.0167	-0.0324344	-0.115634	22.155	-0.242932	-1.08462	21.3567	-0.365653	-1.68331	27.9067	1.14732	4.28754	22.3917	0.574233	2.63199	28.5167	0.547075	1.95596	27.6633	-0.0935603	-0.337071	25.2717	-0.0509231	-0.201098	24.9372	±0.46	±1.88	0.46
sample 3	27.93	20.74	28.7667	22.7433	19.5833	26.3317	21.095	28.2367	28.1433	25.8383	10	24.7037	±0.92	±4.03	±0.51	27.93	0.936867	3.47076	20.74	0.552505	2.73687	28.7667	0.717566	2.55825	22.7433	0.345401	1.54211	19.5833	-2.13899	-9.84695	26.3317	-0.427682	-1.59825	21.095	-0.722434	-3.31127	28.2367	0.267075	0.954875	28.1433	0.38644	1.39223	25.8383	0.515744	2.03669	24.7037	±0.92	±4.03	0.92
sample 4	27.2183	21.1967	28.5567	22.7567	22.9233	27.31	22.555	28.485	27.7583	26.5517	10	25.3857	±0.41	±1.89	±0.46	27.2183	0.2252	0.834286	21.1967	1.00917	4.999	28.5567	0.507566	1.80956	22.7567	0.358735	1.60164	22.9233	1.20101	5.52894	27.31	0.550651	2.05779	22.555	0.737566	3.38063	28.485	0.515408	1.84274	27.7583	0.00143968	0.00518674	26.5517	1.22908	4.85368	25.3857	±0.41	±1.89	0.41
sample 5	27.8183	20.7467	28.1533	21.9717	22.0017	26.9267	21.8183	27.59	28.6283	26.0017	10	24.9844	±0.46	±1.84	±0.39	27.8183	0.8252	3.05707	20.7467	0.559172	2.76989	28.1533	0.104232	0.371606	21.9717	-0.426265	-1.90315	22.0017	0.279347	1.28599	26.9267	0.167318	0.625268	21.8183	0.000899273	0.00412181	27.59	-0.379592	-1.35716	28.6283	0.87144	3.13954	26.0017	0.679077	2.6817	24.9844	±0.46	±1.84	0.46
sample 6	26.7017	19.5733	28.2617	22.8783	22.9883	26.3167	22.01	28.2017	27.5483	24.37	10	24.7196	±0.63	±2.76	±0.54	26.7017	-0.291467	-1.07978	19.5733	-0.614161	-3.04229	28.2617	0.212566	0.757834	22.8783	0.480401	2.14485	22.9883	1.26601	5.82817	26.3167	-0.442682	-1.65431	22.01	0.192566	0.882624	28.2017	0.232075	0.829739	27.5483	-0.20856	-0.751382	24.37	-0.95259	-3.76182	24.7196	±0.63	±2.76	0.63
sample 7	27.4433	20.9133	28.75	23.3567	22.9	26.7717	22.68	28.5583	28.8583	26.1933	10	25.4874	±0.34	±1.54	±0.37	27.4433	0.4502	1.66783	20.9133	0.725839	3.59549	28.75	0.700899	2.49883	23.3567	0.958735	4.28046	22.9	1.17768	5.42152	26.7717	0.0123176	0.0460312	22.68	0.862566	3.95356	28.5583	0.588741	2.10493	28.8583	1.10144	3.96817	26.1933	0.870744	3.4386	25.4874	±0.34	±1.54	0.34
sample 8											0
sample 9											0
sample 10											0
sample 11											0
sample 12											0
sample 13											0
sample 14											0
sample 15											0
sample 16											0
sample 17											0
sample 18											0
sample 19											0
sample 20											0
sample 21											0
sample 22											0
sample 23											0
sample 24											0
sample 25											0
sample 26											0
sample 27											0
sample 28											0
sample 29											0
sample 30											0
sample 31											0
sample 32											0
sample 33											0
sample 34											0
sample 35											0
sample 36											0
sample 37											0
sample 38											0
sample 39											0
sample 40											0
sample 41											0
sample 42											0
sample 43											0
sample 44											0
sample 45											0
sample 46											0
sample 47											0
sample 48											0
sample 49											0
sample 50											0
sample 51											0
sample 52											0
sample 53											0
sample 54											0
sample 55											0
sample 56											0
sample 57											0
sample 58											0
sample 59											0
sample 60											0
sample 61											0
sample 62											0
sample 63											0
sample 64											0
sample 65											0
sample 66											0
sample 67											0
sample 68											0
sample 69											0
sample 70											0
sample 71											0
sample 72											0
sample 73											0
sample 74											0
sample 75											0
sample 76											0
sample 77											0
sample 78											0
sample 79											0
sample 80											0
sample 81											0
sample 82											0
sample 83											0
sample 84											0
sample 85											0
sample 86											0
sample 87											0
sample 88											0
sample 89											0
sample 90											0
sample 91											0
sample 92											0
sample 93											0
sample 94											0
sample 95											0
sample 96											0
sample 97											0
sample 98											0
sample 99											0
sample 100											0
Column data:																																															Var [x-fold]	Var [x-fold]
	HKG 1	HKG 2	HKG 3	HKG 4	HKG 5	HKG 6	HKG 7	HKG 8	HKG 9	HKG 10		BestKeeper				sample 1	0.201223			0.183753			0.232596			0.38079			0.44422			0.516671			0.3441			0.308585			0.259075			0.2299			±0.11	0.11
n	7	7	7	7	7	7	7	7	7	7	7	7	n			sample 2	1.23845			1.35583			0.977769			0.845026			0.776117			2.21502			1.48889			1.46112			0.937207			0.965318			±0.43	0.43
geo Mean [CP]	26.9931	20.1875	28.0491	22.3979	21.7223	26.7593	21.8174	27.9696	27.7569	25.3226	--	24.7241	geo Mean [CP]			sample 3	1.91437			1.46663			1.6444			1.2705			0.227039			0.743455			0.606074			1.20337			1.30716			1.42973			±0.51	0.51
ar Mean [CP]	27.0133	20.22	28.0643	22.4095	21.7579	26.7671	21.8326	27.9802	27.7726	25.3469	--	24.737	ar Mean [CP]			sample 4	1.16894			2.01276			1.42165			1.2823			2.29901			1.46475			1.66736			1.4294			1.001			2.34417			±0.46	0.46
min [CP]	24.68	17.7433	25.945	21.005	19.5833	25.8067	20.2783	26.2733	25.8083	23.2017	0	22.9412	min [CP]			sample 5	1.77178			1.47342			1.07492			0.744186			1.21365			1.12297			1.00062			0.768655			1.82949			1.60111			±0.39	0.39
max [CP]	27.93	21.1967	28.7667	23.3567	22.9883	27.9067	22.68	28.5583	28.8583	26.5517	10	25.4874	max [CP]			sample 6	0.817071			0.65331			1.15875			1.39513			2.40496			0.735765			1.14279			1.17452			0.8654			0.516704			±0.54	0.54
std dev [± CP]	0.755714	0.892381	0.619116	0.599116	1.08054	0.527551	0.658912	0.599184	0.660612	0.913537	--	0.527589	std dev [± CP]			sample 7	1.36623			1.65386			1.62552			1.9436			2.26213			1.00857			1.81827			1.50393			2.14569			1.82861			±0.37	0.37
CV [% CP]	2.79756	4.41336	2.20606	2.67349	4.96623	1.97089	3.01801	2.14145	2.37865	3.60414	--	2.13279	CV [% CP]			sample 8
																sample 9
Pearson correlation coefficient ( r )																sample 10
	β-TUB	EF1α	F-box	β-actin	GADPH	PP2A	RPL	SAND	TIP41	UBC						sample 11
vs.	HKG 1	HKG 2	HKG 3	HKG 4	HKG 5	HKG 6	HKG 7	HKG 8	HKG 9	HKG 10						sample 12
HKG 2	0.938	-	-	-	-	-	-	-	-	-						sample 13
p-value	0.00177878	-	-	-	-	-	-	-	-	-						sample 14
HKG 3	0.921	0.915	-	-	-	-	-	-	-	-						sample 15
p-value	0.00324495	0.00386706	-	-	-	-	-	-	-	-						sample 16
HKG 4	0.681	0.719	0.904	-	-	-	-	-	-	-						sample 17
p-value	0.0920619	0.0689073	0.00519611	-	-	-	-	-	-	-						sample 18
HKG 5	0.142	0.308	0.342	0.492	-	-	-	-	-	-						sample 19
p-value	0.761908	0.503766	0.454747	0.263277	-	-	-	-	-	-						sample 20
HKG 6	0.55	0.698	0.456	0.255	0.318	-	-	-	-	-						sample 21
p-value	0.201515	0.081113	0.302159	0.580844	0.487024	-	-	-	-	-						sample 22
HKG 7	0.616	0.774	0.728	0.728	0.761	0.757	-	-	-	-						sample 23
p-value	0.140522	0.0412803	0.0639527	0.0639527	0.0470978	0.0488369	-	-	-	-						sample 24
HKG 8	0.795	0.862	0.917	0.878	0.414	0.653	0.853	-	-	-						sample 25
p-value	0.0326328	0.0126285	0.00364533	0.00935482	0.354518	0.11149	0.0145949	-	-	-						sample 26
HKG 9	0.924	0.881	0.888	0.747	0.348	0.439	0.687	0.737	-	-						sample 27
p-value	0.00291857	0.00882408	0.00757061	0.053828	0.444348	0.325435	0.0886219	0.0586537	-	-						sample 28
HKG 10	0.876	0.968	0.854	0.67	0.305	0.597	0.702	0.749	0.859	-						sample 29
p-value	0.00972912	0.001	0.0144434	0.0993703	0.503766	0.157808	0.0790939	0.05253	0.0132937	-						sample 30
																sample 31
BestKeeper vs.	HKG 1	HKG 2	HKG 3	HKG 4	HKG 5	HKG 6	HKG 7	HKG 8	HKG 9	HKG 10						sample 32
coeff. of corr. [r]	0.867	0.948	0.929	0.835	0.564	0.666	0.909	0.915	0.89	0.9						sample 33
p-value	0.0115249	0.00114389	0.00248856	0.0194613	0.18657	0.101939	0.00459287	0.00386706	0.00729026	0.00573541						sample 34
																sample 35
																sample 36
Regression Analysis: HKG vs. BestKeeper																sample 37
	β-TUB	EF1α	F-box	β-actin	GADPH	PP2A	RPL	SAND	TIP41	UBC						sample 38
	TG 1	TG 2	TG 3	TG 4	TG 5	TG 6	TG 7	TG 8	TG 9	TG 10						sample 39
	vs.	vs.	vs.	vs.	vs.	vs.	vs.	vs.	vs.	vs.						sample 40
	BK	BK	BK	BK	BK	BK	BK	BK	BK	BK						sample 41
coeff. of corr. [r]	0.867	0.948	0.929	0.835	0.564	0.666	0.909	0.915	0.89	0.9						sample 42
coeff. of det. [r^2]	0.752	0.899	0.863	0.697	0.318	0.444	0.826	0.837	0.792	0.81						sample 43
intercept [CP]	-0.972	-13.0933	1.5311	3.5926	-0.0996	13.1715	-1.2565	6.0358	1.8783	-5.7301						sample 44
slope [CP]	1.1313	1.3467	1.0726	0.7607	0.8836	0.5496	0.9334	0.8871	1.0468	1.2563						sample 45
SE [CP]	±0.603	±0.419	±0.397	±0.466	±1.201	±0.571	±0.398	±0.364	±0.498	±0.565						sample 46
p-value	0.0115249	0.00114389	0.00248856	0.0194613	0.18657	0.101939	0.00459287	0.00386706	0.00729026	0.00573541						sample 47
Power [x-fold]	2.19056	2.5433	2.10322	1.69431	1.84497	1.46368	1.90977	1.84945	2.06594	2.38882						sample 48
																sample 49
Direct support	http://www.wzw.tum.de/gene-quantification			gene.quantification@wzw.tum.de			© 2003 M.W. Pfaffl									sample 50
																sample 51
																sample 52
																sample 53
																sample 54
																sample 55
																sample 56
																sample 57
																sample 58
																sample 59
																sample 60
																sample 61
																sample 62
																sample 63
																sample 64
																sample 65
																sample 66
																sample 67
																sample 68
																sample 69
																sample 70
																sample 71
																sample 72
																sample 73
																sample 74
																sample 75
																sample 76
																sample 77
																sample 78
																sample 79
																sample 80
																sample 81
																sample 82
																sample 83
																sample 84
																sample 85
																sample 86
																sample 87
																sample 88
																sample 89
																sample 90
														HKG 1	2	sample 91
														HKG 2	2	sample 92
														HKG 3	2	sample 93
														HKG 4	2	sample 94
														HKG 5	2	sample 95
														HKG 6	2	sample 96
														HKG 7	2	sample 97
														HKG 8	2	sample 98
														HKG 9	2	sample 99
														HKG 10	2	sample 100
[truncated: 206 more columns]

## Sheet: Sheet1
β-TUB	2.79756	0.755714				β-TUB			2.79756	4.41336	2.20606	2.67349	4.96623	1.97089	3.01801	2.14145	2.37865	3.60414
EF1α	4.41336	0.892381				EF1α			0.755714	0.892381	0.619116	0.599116	1.08054	0.527551	0.658912	0.599184	0.660612	0.913537
F-box	2.20606	0.619116				F-box
β-actin	2.67349	0.599116				β-actin
GADPH	4.96623	1.08054				GADPH
PP2A	1.97089	0.527551				PP2A
RPL	3.01801	0.658912				RPL
SAND	2.14145	0.599184				SAND
TIP41	2.37865	0.660612				TIP41
UBC	3.60414	0.913537				UBC
β-TUB	2.8	0.76	2.8±0.76	β-TUB2.8±0.76
EF1α	4.41	0.89	4.41±0.89	EF1α4.41±0.89
F-box	2.21	0.62	2.21±0.62	F-box2.21±0.62
β-actin	2.67	0.6	2.67±0.6	β-actin2.67±0.6
GADPH	4.97	1.08	4.97±1.08	GADPH4.97±1.08
PP2A	1.97	0.53	1.97±0.53	PP2A1.97±0.53
RPL	3.02	0.66	3.02±0.66	RPL3.02±0.66
SAND	2.14	0.6	2.14±0.6	SAND2.14±0.6
TIP41	2.38	0.66	2.38±0.66	TIP412.38±0.66
UBC	3.6	0.91	3.6±0.91	UBC3.6±0.91
PP2A	1.97	0.53	1.97±0.53	PP2A1.97±0.53
SAND	2.14	0.6	2.14±0.6	SAND2.14±0.6
F-box	2.21	0.62	2.21±0.62	F-box2.21±0.62
TIP41	2.38	0.66	2.38±0.66	TIP412.38±0.66
β-actin	2.67	0.6	2.67±0.6	β-actin2.67±0.6
β-TUB	2.8	0.76	2.8±0.76	β-TUB2.8±0.76
RPL	3.02	0.66	3.02±0.66	RPL3.02±0.66
UBC	3.6	0.91	3.6±0.91	UBC3.6±0.91
EF1α	4.41	0.89	4.41±0.89	EF1α4.41±0.89
GADPH	4.97	1.08	4.97±1.08	GADPH4.97±1.08

## Sheet: BK vs. TG
Repeated Pair-wise Correlation Analysis of BestKeeper vs. Target Genes.
						print TG data input pages		© 2003 M.W. Pfaffl
CP data input:
	TG 1	TG 2	TG 3	TG 4	TG 5	TG 6	TG 7	TG 8	TG 9	TG 10	n	BestKeeper	Var. [± CP]	Var. [ ± % CP]	Var. [± x-fold]	TG 1	Diff. TG 1 [CP]	Diff. TG 1 [%]	TG 2	Diff. TG 2 [CP]	Diff. TG 2 [%]	TG 3	Diff. TG 3 [CP]	Diff. TG 3 [%]	TG 4	Diff. TG 4 [CP]	Diff. TG 4 [%]	TG 5	Diff. TG 5 [CP]	Diff. TG 5 [%]	TG 6	Diff. TG 6 [CP]	Diff. TG 6 [%]	TG 7	Diff. TG 7 [CP]	Diff. TG 7 [%]	TG 8	Diff. TG 8 [CP]	Diff. TG 8 [%]	TG 9	Diff. TG 9 [CP]	Diff. TG 9 [%]	TG 10	Diff. TG 10 [CP]	Diff. TG 10 [%]
sample 1												22.9412	±0.5	±2.27	±0.11
sample 2												24.9372	±0.46	±1.88	±0.43
sample 3												24.7037	±0.92	±4.03	±0.51
sample 4												25.3857	±0.41	±1.89	±0.46
sample 5												24.9844	±0.46	±1.84	±0.39
sample 6												24.7196	±0.63	±2.76	±0.54
sample 7												25.4874	±0.34	±1.54	±0.37
sample 8
sample 9
sample 10
sample 11
sample 12
sample 13
sample 14
sample 15
sample 16
sample 17
sample 18
sample 19
sample 20
sample 21
sample 22
sample 23
sample 24
sample 25
sample 26
sample 27
sample 28
sample 29
sample 30
sample 31
sample 32
sample 33
sample 34
sample 35
sample 36
sample 37
sample 38
sample 39
sample 40
sample 41
sample 42
sample 43
sample 44
sample 45
sample 46
sample 47
sample 48
sample 49
sample 50
sample 51
sample 52
sample 53
sample 54
sample 55
sample 56
sample 57
sample 58
sample 59
sample 60
sample 61
sample 62
sample 63
sample 64
sample 65
sample 66
sample 67
sample 68
sample 69
sample 70
sample 71
sample 72
sample 73
sample 74
sample 75
sample 76
sample 77
sample 78
sample 79
sample 80
sample 81
sample 82
sample 83
sample 84
sample 85
sample 86
sample 87
sample 88
sample 89
sample 90
sample 91
sample 92
sample 93
sample 94
sample 95
sample 96
sample 97
sample 98
sample 99
sample 100
Column data:																																															Var [x-fold]
	TG 1	TG 2	TG 3	TG 4	TG 5	TG 6	TG 7	TG 8	TG 9	TG 10		BestKeeper				sample 1																															#DIV/0!
n	0	0	0	0	0	0	0	0	0	0	7	7	n			sample 2																															#DIV/0!		N
geo Mean [CP]											--	24.7241	geo Mean [CP]			sample 3																															#DIV/0!		sum
ar Mean [CP]											--	24.737	ar Mean [CP]			sample 4																															#DIV/0!		mean
min [CP]											0	22.9412	min [CP]			sample 5																															#DIV/0!		sums of X^2 and Y^2
max [CP]											0	25.4874	max [CP]			sample 6																															#DIV/0!		SS[X], SS[Y], SC[XY]
std dev [± CP]											--	0.527589	std dev [± CP]			sample 7																															#DIV/0!		variance
CV [% CP]											--	2.13279	CV [% CP]			sample 8																															#DIV/0!		standard deviation
																sample 9																															#DIV/0!
Pearson correlation coefficient ( r )																sample 10																															#DIV/0!		r
																sample 11																															#DIV/0!		r^2
vs.	TG 1	TG 2	TG 3	TG 4	TG 5	TG 6	TG 7	TG 8	TG 9	TG 10						sample 12																															#DIV/0!		intercept
TG 2		-	-	-	-	-	-	-	-	-						sample 13																															#DIV/0!		slope
p-value		-	-	-	-	-	-	-	-	-						sample 14																															#DIV/0!		SE
TG3			-	-	-	-	-	-	-	-						sample 15																															#DIV/0!
p-value			-	-	-	-	-	-	-	-						sample 16																															#DIV/0!
TG 4				-	-	-	-	-	-	-						sample 17																															#DIV/0!
p-value				-	-	-	-	-	-	-						sample 18																															#DIV/0!
TG 5					-	-	-	-	-	-						sample 19																															#DIV/0!
p-value					-	-	-	-	-	-						sample 20																															#DIV/0!
TG 6						-	-	-	-	-						sample 21																															#DIV/0!
p-value						-	-	-	-	-						sample 22																															#DIV/0!
TG 7							-	-	-	-						sample 23																															#DIV/0!
p-value							-	-	-	-						sample 24																															#DIV/0!
TG 8								-	-	-						sample 25																															#DIV/0!
p-value								-	-	-						sample 26																															#DIV/0!
TG 9									-	-						sample 27																															#DIV/0!
p-value									-	-						sample 28																															#DIV/0!
TG10										-						sample 29																															#DIV/0!
p-value										-						sample 30																															#DIV/0!
																sample 31																															#DIV/0!
BestKeeper vs.	TG 1	TG 2	TG 3	TG 4	TG 5	TG 6	TG 7	TG 8	TG 9	TG 10						sample 32																															#DIV/0!
coeff. of corr. [r]																sample 33																															#DIV/0!
p-value																sample 34																															#DIV/0!
																sample 35																															#DIV/0!
																sample 36																															#DIV/0!
Regression Analysis: BestKeeper vs. Target genes																sample 37																															#DIV/0!
																sample 38																															#DIV/0!
	TG 1	TG 2	TG 3	TG 4	TG 5	TG 6	TG 7	TG 8	TG 9	TG 10						sample 39																															#DIV/0!
	vs.	vs.	vs.	vs.	vs.	vs.	vs.	vs.	vs.	vs.						sample 40																															#DIV/0!
	BK	BK	BK	BK	BK	BK	BK	BK	BK	BK						sample 41																															#DIV/0!
coeff. of corr. [r]																sample 42																															#DIV/0!
coeff. of det. [r^2]																sample 43																															#DIV/0!
intercept [CP]																sample 44																															#DIV/0!
slope [CP]																sample 45																															#DIV/0!
SE [CP]																sample 46																															#DIV/0!
p-value																sample 47																															#DIV/0!
Power [x-fold]																sample 48																															#DIV/0!
																sample 49																															#DIV/0!
Direct support	http://www.wzw.tum.de/gene-quantification			gene.quantification@wzw.tum.de			© 2003 M.W. Pfaffl									sample 50																															#DIV/0!
																sample 51																															#DIV/0!
																sample 52																															#DIV/0!
																sample 53																															#DIV/0!
																sample 54																															#DIV/0!
																sample 55																															#DIV/0!
																sample 56																															#DIV/0!
																sample 57																															#DIV/0!
																sample 58																															#DIV/0!
																sample 59																															#DIV/0!
																sample 60																															#DIV/0!
																sample 61																															#DIV/0!
																sample 62																															#DIV/0!
																sample 63																															#DIV/0!
																sample 64																															#DIV/0!
																sample 65																															#DIV/0!
																sample 66																															#DIV/0!
																sample 67																															#DIV/0!
																sample 68																															#DIV/0!
																sample 69																															#DIV/0!
																sample 70																															#DIV/0!
																sample 71																															#DIV/0!
																sample 72																															#DIV/0!
																sample 73																															#DIV/0!
																sample 74																															#DIV/0!
																sample 75																															#DIV/0!
																sample 76																															#DIV/0!
																sample 77																															#DIV/0!
																sample 78																															#DIV/0!
																sample 79																															#DIV/0!
																sample 80																															#DIV/0!
																sample 81																															#DIV/0!
																sample 82																															#DIV/0!
																sample 83																															#DIV/0!
																sample 84																															#DIV/0!
																sample 85																															#DIV/0!
																sample 86																															#DIV/0!
																sample 87																															#DIV/0!
																sample 88																															#DIV/0!
																sample 89																															#DIV/0!
																sample 90																															#DIV/0!
														TG 1	2	sample 91																															#DIV/0!
														TG 2	2	sample 92																															#DIV/0!
														TG 3	2	sample 93																															#DIV/0!
														TG 4	2	sample 94																															#DIV/0!
														TG 5	2	sample 95																															#DIV/0!
														TG 6	2	sample 96																															#DIV/0!
														TG 7	2	sample 97																															#DIV/0!
														TG 8	2	sample 98																															#DIV/0!
														TG 9	2	sample 99																															#DIV/0!
														TG 10	2	sample 100																															#DIV/0!
[truncated: 205 more columns]

## Sheet: Res. Samples
Result - Sample integrity: Variation [InVar] based on selected Housekeeping Genes
		print result pages
	n	BestKeeper	InVar. [± CP]	InVar. [ ± % CP]	InVar. [± x-fold]	InVar. [± CP]	InVar. [ ± % CP]	InVar. [± x-fold]
sample 1	10	22.9412	±0.5	±2.27	±0.11	0.5	2.27	0.11
sample 2	10	24.9372	±0.46	±1.88	±0.43	0.46	1.88	0.43
sample 3	10	24.7037	±0.92	±4.03	±0.51	0.92	4.03	0.51
sample 4	10	25.3857	±0.41	±1.89	±0.46	0.41	1.89	0.46
sample 5	10	24.9844	±0.46	±1.84	±0.39	0.46	1.84	0.39
sample 6	10	24.7196	±0.63	±2.76	±0.54	0.63	2.76	0.54
sample 7	10	25.4874	±0.34	±1.54	±0.37	0.34	1.54	0.37
sample 8	0
sample 9	0
sample 10	0
sample 11	0
sample 12	0
sample 13	0
sample 14	0
sample 15	0
sample 16	0
sample 17	0
sample 18	0
sample 19	0
sample 20	0
sample 21	0
sample 22	0
sample 23	0
sample 24	0
sample 25	0
sample 26	0
sample 27	0
sample 28	0
sample 29	0
sample 30	0
sample 31	0
sample 32	0
sample 33	0
sample 34	0
sample 35	0
sample 36	0
sample 37	0
sample 38	0
sample 39	0
sample 40	0
sample 41	0
sample 42	0
sample 43	0
sample 44	0
sample 45	0
sample 46	0
sample 47	0
sample 48	0
sample 49	0
sample 50	0
sample 51	0
sample 52	0
sample 53	0
sample 54	0
sample 55	0
sample 56	0
sample 57	0
sample 58	0
sample 59	0
sample 60	0
sample 61	0
sample 62	0
sample 63	0
sample 64	0
sample 65	0
sample 66	0
sample 67	0
sample 68	0
sample 69	0
sample 70	0
sample 71	0
sample 72	0
sample 73	0
sample 74	0
sample 75	0
sample 76	0
sample 77	0
sample 78	0
sample 79	0
sample 80	0
sample 81	0
sample 82	0
sample 83	0
sample 84	0
sample 85	0
sample 86	0
sample 87	0
sample 88	0
sample 89	0
sample 90	0
sample 91	0
sample 92	0
sample 93	0
sample 94	0
sample 95	0
sample 96	0
sample 97	0
sample 98	0
sample 99	0
sample 100	0
		BestKeeper
n		7
geo Mean [CP]		24.7241
ar Mean [CP]		24.737
min [CP]		22.9412
max [CP]		25.4874
std dev [± CP]		0.527589
CV [% CP]		2.13279

## Sheet: Res. Genes
Result - Genes: Repeated Pair-wise Correlation Analysis & Regression Analysis of BestKeeper vs. Housekeeping Genes
	print result pages
CP data of housekeeping Genes:											CP data of Target Genes:
	β-TUB	EF1α	F-box	β-actin	GADPH	PP2A	RPL	SAND	TIP41	UBC
	HKG 1	HKG 2	HKG 3	HKG 4	HKG 5	HKG 6	HKG 7	HKG 8	HKG 9	HKG 10		TG 1	TG 2	TG 3	TG 4	TG 5	TG 6	TG 7	TG 8	TG 9	TG 10		BestKeeper
n	7	7	7	7	7	7	7	7	7	7	n	0	0	0	0	0	0	0	0	0	0		7	n
geo Mean [CP]	26.9931	20.1875	28.0491	22.3979	21.7223	26.7593	21.8174	27.9696	27.7569	25.3226	geo Mean [CP]												24.7241	geo Mean [CP]
ar Mean [CP]	27.0133	20.22	28.0643	22.4095	21.7579	26.7671	21.8326	27.9802	27.7726	25.3469	ar Mean [CP]												24.737	ar Mean [CP]
min [CP]	24.68	17.7433	25.945	21.005	19.5833	25.8067	20.2783	26.2733	25.8083	23.2017	min [CP]												22.9412	min [CP]
max [CP]	27.93	21.1967	28.7667	23.3567	22.9883	27.9067	22.68	28.5583	28.8583	26.5517	max [CP]												25.4874	max [CP]
std dev [± CP]	0.755714	0.892381	0.619116	0.599116	1.08054	0.527551	0.658912	0.599184	0.660612	0.913537	std dev [± CP]												0.527589	std dev [± CP]
CV [% CP]	2.79756	4.41336	2.20606	2.67349	4.96623	1.97089	3.01801	2.14145	2.37865	3.60414	CV [% CP]												2.13279	CV [% CP]
min [x-fold]	-4.96961	-5.44209	-4.2993	-2.62612	-4.40453	-1.93547	-2.90613	-3.24059	-3.85989	-4.34972	min [x-fold]												3.44127	min [x-fold]
max [x-fold]	1.91437	2.01276	1.6444	1.9436	2.40496	2.21502	1.81827	1.50393	2.14569	2.34417	max [x-fold]												1.69733	max [x-fold]
std dev [± x-fold]	1.68847	1.85624	1.53593	1.51479	2.11483	1.44148	1.57889	1.51486	1.58075	1.88366	std dev [± x-fold]												1.44152	std dev [± x-fold]
Pearson correlation coefficient ( r )											Pearson correlation coefficient ( r )
vs.	HKG 1	HKG 2	HKG 3	HKG 4	HKG 5	HKG 6	HKG 7	HKG 8	HKG 9	HKG 10	vs.	TG 1	TG 2	TG 3	TG 4	TG 5	TG 6	TG 7	TG 8	TG 9	TG 10
HKG 2	0.938	-	-	-	-	-	-	-	-	-	TG 2		-	-	-	-	-	-	-	-	-
p-value	0.00177878	-	-	-	-	-	-	-	-	-	p-value		-	-	-	-	-	-	-	-	-
HKG 3	0.921	0.915	-	-	-	-	-	-	-	-	TG3			-	-	-	-	-	-	-	-
p-value	0.00324495	0.00386706	-	-	-	-	-	-	-	-	p-value			-	-	-	-	-	-	-	-
HKG 4	0.681	0.719	0.904	-	-	-	-	-	-	-	TG 4				-	-	-	-	-	-	-
p-value	0.0920619	0.0689073	0.00519611	-	-	-	-	-	-	-	p-value				-	-	-	-	-	-	-
HKG 5	0.142	0.308	0.342	0.492	-	-	-	-	-	-	TG 5					-	-	-	-	-	-
p-value	0.761908	0.503766	0.454747	0.263277	-	-	-	-	-	-	p-value					-	-	-	-	-	-
HKG 6	0.55	0.698	0.456	0.255	0.318	-	-	-	-	-	TG 6						-	-	-	-	-
p-value	0.201515	0.081113	0.302159	0.580844	0.487024	-	-	-	-	-	p-value						-	-	-	-	-
HKG 7	0.616	0.774	0.728	0.728	0.761	0.757	-	-	-	-	TG 7							-	-	-	-
p-value	0.140522	0.0412803	0.0639527	0.0639527	0.0470978	0.0488369	-	-	-	-	p-value							-	-	-	-
HKG 8	0.795	0.862	0.917	0.878	0.414	0.653	0.853	-	-	-	TG 8								-	-	-
p-value	0.0326328	0.0126285	0.00364533	0.00935482	0.354518	0.11149	0.0145949	-	-	-	p-value								-	-	-
HKG 9	0.924	0.881	0.888	0.747	0.348	0.439	0.687	0.737	-	-	TG 9									-	-
p-value	0.00291857	0.00882408	0.00757061	0.053828	0.444348	0.325435	0.0886219	0.0586537	-	-	p-value									-	-
HKG 10	0.876	0.968	0.854	0.67	0.305	0.597	0.702	0.749	0.859	-	TG10										-
p-value	0.00972912	0.001	0.0144434	0.0993703	0.503766	0.157808	0.0790939	0.05253	0.0132937	-	p-value										-
BestKeeper vs.	HKG 1	HKG 2	HKG 3	HKG 4	HKG 5	HKG 6	HKG 7	HKG 8	HKG 9	HKG 10	BestKeeper vs.	TG 1	TG 2	TG 3	TG 4	TG 5	TG 6	TG 7	TG 8	TG 9	TG 10
coeff. of corr. [r]	0.867	0.948	0.929	0.835	0.564	0.666	0.909	0.915	0.89	0.9	coeff. of corr. [r]
p-value	0.0115249	0.00114389	0.00248856	0.0194613	0.18657	0.101939	0.00459287	0.00386706	0.00729026	0.00573541	p-value
Regression Analysis: HKG vs. BestKeeper											Regression Analysis: TG vs. BestKeeper
	β-TUB	EF1α	F-box	β-actin	GADPH	PP2A	RPL	SAND	TIP41	UBC
	HKG 1	HKG 2	HKG 3	HKG 4	HKG 5	HKG 6	HKG 7	HKG 8	HKG 9	HKG 10		TG 1	TG 2	TG 3	TG 4	TG 5	TG 6	TG 7	TG 8	TG 9	TG 10
	vs.	vs.	vs.	vs.	vs.	vs.	vs.	vs.	vs.	vs.		vs.	vs.	vs.	vs.	vs.	vs.	vs.	vs.	vs.	vs.
	BK	BK	BK	BK	BK	BK	BK	BK	BK	BK		BK	BK	BK	BK	BK	BK	BK	BK	BK	BK
coeff. of corr. [r]	0.867	0.948	0.929	0.835	0.564	0.666	0.909	0.915	0.89	0.9	coeff. of corr. [r]
coeff. of det. [r^2]	0.752	0.899	0.863	0.697	0.318	0.444	0.826	0.837	0.792	0.81	coeff. of det. [r^2]
intercept [CP]	-0.972	-13.0933	1.5311	3.5926	-0.0996	13.1715	-1.2565	6.0358	1.8783	-5.7301	intercept [CP]
slope [CP]	1.1313	1.3467	1.0726	0.7607	0.8836	0.5496	0.9334	0.8871	1.0468	1.2563	slope [CP]
SE [CP]	±0.603	±0.419	±0.397	±0.466	±1.201	±0.571	±0.398	±0.364	±0.498	±0.565	SE [CP]
p-value	0.0115249	0.00114389	0.00248856	0.0194613	0.18657	0.101939	0.00459287	0.00386706	0.00729026	0.00573541	p-value
Power of HKG [x-fold]	2.19056	2.5433	2.10322	1.69431	1.84497	1.46368	1.90977	1.84945	2.06594	2.38882	Power of TG [x-fold]
