# Supplementary material for: Screening and verification of reference genes for analysis of gene expression in winter rapeseed (Brassica rapa L.) under abiotic stress
Source: PLoS One. 2020 Sep 17;15(9):e0236577. doi: 10.1371/journal.pone.0236577 (PMC7498103; doi:10.1371/journal.pone.0236577)
Supplement: S3 File — CL and CR: Cold-treated leaves and roots, respectively; HL and HR: Heat-treated leaves and roots, respectively; NL and NR: Salt-treated leaves and roots, respectively; PL and PR: Drought-treated leaves and roots, respectively; Total: Pooled samples from all treatments. (ZIP) [file pone.0236577.s004.zip › BestKeeper Output/HR.xls]

## Sheet: Intro
BestKeeper © - version 1
Determination of the "most stable" Housekeeping Genes in in real-time PCR by using Repeated Pair-wise Correlation Analysis
Calculation of the geometric average of the "best" Housekeeping Genes CPs => CP Index = BestKeeper
Repeated Pair-wise Correlation & Regression Analysis of the BestKeeper vs. Housekeeping Genes
Repeated Pair-wise Correlation & Regression Analysis of the BestKeeper vs. Target Genes
Determination of sample intergrity, by specific Housekeeping Gene expression variation [InVar]
BestKeeper: Repeated Pair-wise Correlation Analysis is efficiency corrected real-time qPCR
Publication	Biotechnology Letters 26: 509-512
Direct download (mirror)	http://bioinformatics.gene-quantification.info/bestkeeper.html				gene.quantification@wzw.tum.de
Direct support	http://www.wzw.tum.de/gene-quantification/bestkeeper.html				© 2004 M.W. Pfaffl
	name of the gene	efficiency of
		qPCR
Housekeeping genes
HKG 1	β-TUB	2		Housekeeping Gene(s) = black
HKG 2	EF1α	2		Target Gene(s) = blue
HKG 3	F-box	2
HKG 4	β-actin	2			= cells for data and name input
HKG 5	GADPH	2
HKG 6	PP2A	2			= data output
HKG 7	RPL	2
HKG 8	SAND	2			= data output
HKG 9	TIP41	2
HKG 10	UBC	2
Target Genes					= print current page
Target Gene 1		2
Target Gene 2		2
Target Gene 3		2
Target Gene 4		2
Target Gene 5		2
Target Gene 6		2
Target Gene 7		2
Target Gene 8		2
Target Gene 9		2
Target Gene 10		2

## Sheet: HKG vs. BK
Determination of the "most stable" Housekeeping Genes in in real-time PCR by using Repeated Pair-wise Correlation Analysis.
Calculation of the geometric average of the "most stable" Housekeeping Genes => CP Index = BestKeeper									print HKG data input pages
CP data input:	β-TUB	EF1α	F-box	β-actin	GADPH	PP2A	RPL	SAND	TIP41	UBC
	HKG 1	HKG 2	HKG 3	HKG 4	HKG 5	HKG 6	HKG 7	HKG 8	HKG 9	HKG 10	n	BestKeeper	InVar. [± CP]	InVar. [ ± % CP]	InVar. [± x-fold]	HKG 1	Diff. HKG 1 [CP]	Diff. HKG 1 [%]	HKG 2	Diff. HKG 2 [CP]	Diff. HKG 2 [%]	HKG 3	Diff. HKG 3 [CP]	Diff. HKG 3 [%]	HKG 4	Diff. HKG 4 [CP]	Diff. HKG 4 [%]	HKG 5	Diff. HKG 5 [CP]	Diff. HKG 5 [%]	HKG 6	Diff. HKG 6 [CP]	Diff. HKG 6 [%]	HKG 7	Diff. HKG 7 [CP]	Diff. HKG 7 [%]	HKG 8	Diff. HKG 8 [CP]	Diff. HKG 8 [%]	HKG 9	Diff. HKG 9 [CP]	Diff. HKG 9 [%]	HKG 10	Diff. HKG 10 [CP]	Diff. HKG 10 [%]	BestKeeper	Var. [CP]	Var. [% CP]	Var. [CP]
sample 1	24.1917	17.095	23.6917	20.6617	20.3433	25.3833	19.215	25.6333	26.5867	23.3317	10	22.4095	±1.44	±6.5	±0.47	24.1917	-2.38158	-8.96232	17.095	-4.1346	-19.4756	23.6917	-1.12408	-4.52972	20.6617	0.296057	1.45371	20.3433	0.148065	0.733169	25.3833	-1.45139	-5.40864	19.215	-1.9843	-9.3602	25.6333	-2.15085	-7.74127	26.5867	-0.503776	-1.85961	23.3317	0.388679	1.69411	22.4095	±1.44	±6.5	1.44
sample 2	27.1333	22.23	24.43	20.3033	21.15	27.1583	21.6617	27.7233	26.4767	22.7667	10	23.9544	±0.55	±2.45	±0.47	27.1333	0.560087	2.10771	22.23	1.0004	4.71228	24.43	-0.385751	-1.55446	20.3033	-0.0622761	-0.30579	21.15	0.954732	4.7275	27.1583	0.323607	1.20593	21.6617	0.462369	2.18106	27.7233	-0.0608494	-0.219007	26.4767	-0.613776	-2.26566	22.7667	-0.176321	-0.768519	23.9544	±0.55	±2.45	0.55
sample 3	28.1783	22.64	25.155	20.2083	20.4683	27.61	22.1283	28.59	27.2983	22.8017	10	24.3129	±0.61	±2.57	±0.73	28.1783	1.60509	6.04024	22.64	1.4104	6.64355	25.155	0.339249	1.36707	20.2083	-0.157276	-0.772263	20.4683	0.273065	1.35213	27.61	0.775274	2.88907	22.1283	0.929036	4.38239	28.59	0.805817	2.90027	27.2983	0.20789	0.767393	22.8017	-0.141321	-0.615967	24.3129	±0.61	±2.57	0.61
sample 4	26.59	22.04	24.76	19.85	19.0017	26.7267	20.78	27.46	27.1883	23.0283	10	23.5406	±0.52	±2.49	±0.34	26.59	0.0167541	0.0630488	22.04	0.810399	3.81731	24.76	-0.0557505	-0.224658	19.85	-0.515609	-2.53177	19.0017	-1.1936	-5.9103	26.7267	-0.10806	-0.402686	20.78	-0.419298	-1.97788	27.46	-0.324183	-1.16679	27.1883	0.0978902	0.361346	23.0283	0.0853455	0.37199	23.5406	±0.52	±2.49	0.52
sample 5	27.2483	21.8117	25.3017	20.695	19.9767	26.9817	22.1667	28.785	27.575	22.945	10	24.1585	±0.39	±1.68	±0.38	27.2483	0.675087	2.54048	21.8117	0.582066	2.74177	25.3017	0.485916	1.9581	20.695	0.329391	1.61739	19.9767	-0.218601	-1.08244	26.9817	0.14694	0.547575	22.1667	0.967369	4.56321	28.785	1.00082	3.60211	27.575	0.484557	1.78866	22.945	0.00201219	0.0087704	24.1585	±0.39	±1.68	0.39
sample 6	27.3833	21.7867	25.3333	20.38	20.115	27.2133	21.5037	27.9733	26.8817	23.015	10	23.9751	±0.32	±1.29	±0.27	27.3833	0.810087	3.04851	21.7867	0.557066	2.624	25.3333	0.517583	2.0857	20.38	0.0143906	0.0706612	20.115	-0.080268	-0.397459	27.2133	0.378607	1.41088	21.5037	0.304369	1.43575	27.9733	0.189151	0.680785	26.8817	-0.208776	-0.770665	23.015	0.0720122	0.313875	23.9751	±0.32	±1.29	0.32
sample 7	25.4967	21.5683	25.0817	20.4733	20.375	26.8267	21.0917	28.4517	27.65	22.7183	10	23.7947	±0.49	±1.87	±0.32	25.4967	-1.07658	-4.05137	21.5683	0.338732	1.59557	25.0817	0.265916	1.07156	20.4733	0.107724	0.52895	20.375	0.179732	0.889971	26.8267	-0.0080597	-0.0300346	21.0917	-0.107631	-0.50771	28.4517	0.667484	2.40239	27.65	0.559557	2.06551	22.7183	-0.224654	-0.979186	23.7947	±0.49	±1.87	0.49
sample 8											0
sample 9											0
sample 10											0
sample 11											0
sample 12											0
sample 13											0
sample 14											0
sample 15											0
sample 16											0
sample 17											0
sample 18											0
sample 19											0
sample 20											0
sample 21											0
sample 22											0
sample 23											0
sample 24											0
sample 25											0
sample 26											0
sample 27											0
sample 28											0
sample 29											0
sample 30											0
sample 31											0
sample 32											0
sample 33											0
sample 34											0
sample 35											0
sample 36											0
sample 37											0
sample 38											0
sample 39											0
sample 40											0
sample 41											0
sample 42											0
sample 43											0
sample 44											0
sample 45											0
sample 46											0
sample 47											0
sample 48											0
sample 49											0
sample 50											0
sample 51											0
sample 52											0
sample 53											0
sample 54											0
sample 55											0
sample 56											0
sample 57											0
sample 58											0
sample 59											0
sample 60											0
sample 61											0
sample 62											0
sample 63											0
sample 64											0
sample 65											0
sample 66											0
sample 67											0
sample 68											0
sample 69											0
sample 70											0
sample 71											0
sample 72											0
sample 73											0
sample 74											0
sample 75											0
sample 76											0
sample 77											0
sample 78											0
sample 79											0
sample 80											0
sample 81											0
sample 82											0
sample 83											0
sample 84											0
sample 85											0
sample 86											0
sample 87											0
sample 88											0
sample 89											0
sample 90											0
sample 91											0
sample 92											0
sample 93											0
sample 94											0
sample 95											0
sample 96											0
sample 97											0
sample 98											0
sample 99											0
sample 100											0
Column data:																																															Var [x-fold]	Var [x-fold]
	HKG 1	HKG 2	HKG 3	HKG 4	HKG 5	HKG 6	HKG 7	HKG 8	HKG 9	HKG 10		BestKeeper				sample 1	0.191899			0.0569326			0.458793			1.22778			1.10808			0.365668			0.252736			0.22518			0.705258			1.30919			±0.47	0.47
n	7	7	7	7	7	7	7	7	7	7	7	7	n			sample 2	1.47436			2.00055			0.765381			0.957752			1.93822			1.25146			1.3778			0.9587			0.653484			0.884957			±0.47	0.47
geo Mean [CP]	26.5732	21.2296	24.8158	20.3656	20.1953	26.8347	21.1993	27.7842	27.0904	22.943	--	23.7276	geo Mean [CP]			sample 3	3.04214			2.65811			1.2651			0.896717			1.20837			1.71151			1.904			1.74814			1.155			0.906688			±0.73	0.73
ar Mean [CP]	26.6031	21.3102	24.8219	20.3674	20.2043	26.8429	21.221	27.8024	27.0938	22.9438	--	23.7351	ar Mean [CP]			sample 4	1.01168			1.7537			0.962094			0.699497			0.43721			0.927835			0.747789			0.798751			1.07021			1.06094			±0.34	0.34
min [CP]	24.1917	17.095	23.6917	19.85	19.0017	25.3833	19.215	25.6333	26.4767	22.7183	0	22.4095	min [CP]			sample 5	1.59669			1.49699			1.40047			1.25648			0.859398			1.10722			1.95527			2.00113			1.39916			1.0014			±0.38	0.38
max [CP]	28.1783	22.64	25.3333	20.695	21.15	27.61	22.1667	28.785	27.65	23.3317	10	24.3129	max [CP]			sample 6	1.75332			1.47127			1.43155			1.01002			0.945882			1.30009			1.23488			1.14009			0.865271			1.05118			±0.27	0.27
std dev [± CP]	1.00884	1.20435	0.452585	0.211565	0.43415	0.45483	0.736095	0.740136	0.381837	0.155646	--	0.434315	std dev [± CP]			sample 7	0.474152			1.26464			1.2024			1.07753			1.13267			0.994429			0.928111			1.5883			1.47382			0.8558			±0.32	0.32
CV [% CP]	3.7922	5.65153	1.82333	1.03874	2.1488	1.69442	3.46871	2.66213	1.40931	0.67838	--	1.82984	CV [% CP]			sample 8
																sample 9
Pearson correlation coefficient ( r )																sample 10
	β-TUB	EF1α	F-box	β-actin	GADPH	PP2A	RPL	SAND	TIP41	UBC						sample 11
vs.	HKG 1	HKG 2	HKG 3	HKG 4	HKG 5	HKG 6	HKG 7	HKG 8	HKG 9	HKG 10						sample 12
HKG 2	0.862	-	-	-	-	-	-	-	-	-						sample 13
p-value	0.0126285	-	-	-	-	-	-	-	-	-						sample 14
HKG 3	0.726	0.796	-	-	-	-	-	-	-	-						sample 15
p-value	0.064751	0.0322567	-	-	-	-	-	-	-	-						sample 16
HKG 4	-0.378	-0.515	-0.133	-	-	-	-	-	-	-						sample 17
p-value	0.404555	0.237915	0.776249	-	-	-	-	-	-	-						sample 18
HKG 5	0.037	-0.048	-0.207	0.447	-	-	-	-	-	-						sample 19
p-value	0.939341	0.916688	0.65814	0.313609	-	-	-	-	-	-						sample 20
HKG 6	0.931	0.952	0.814	-0.378	0.135	-	-	-	-	-						sample 21
p-value	0.00230166	0.001	0.0256664	0.404555	0.776249	-	-	-	-	-						sample 22
HKG 7	0.911	0.893	0.826	-0.133	0.163	0.939	-	-	-	-						sample 23
p-value	0.00432208	0.00682808	0.0219545	0.776249	0.726538	0.00170173	-	-	-	-						sample 24
HKG 8	0.752	0.874	0.919	-0.102	0.028	0.877	0.929	-	-	-						sample 25
p-value	0.0512661	0.0101208	0.00340989	0.827205	0.95448	0.00953986	0.00248856	-	-	-						sample 26
HKG 9	0.201	0.42	0.699	0.029	-0.396	0.344	0.43	0.702	-	-						sample 27
p-value	0.664827	0.350234	0.0800967	0.95448	0.381145	0.449525	0.33353	0.0790939	-	-						sample 28
HKG 10	-0.56	-0.817	-0.593	0.225	-0.365	-0.799	-0.757	-0.816	-0.427	-						sample 29
p-value	0.191429	0.0248149	0.159856	0.625258	0.419139	0.0311571	0.0488369	0.0250952	0.337641	-						sample 30
																sample 31
BestKeeper vs.	HKG 1	HKG 2	HKG 3	HKG 4	HKG 5	HKG 6	HKG 7	HKG 8	HKG 9	HKG 10						sample 32
coeff. of corr. [r]	0.903	0.938	0.868	-0.224	0.122	0.973	0.986	0.951	0.469	-0.808						sample 33
p-value	0.0053851	0.00177878	0.011295	0.631759	0.79795	0.001	0.001	0.00100592	0.287464	0.0277838						sample 34
																sample 35
																sample 36
Regression Analysis: HKG vs. BestKeeper																sample 37
	β-TUB	EF1α	F-box	β-actin	GADPH	PP2A	RPL	SAND	TIP41	UBC						sample 38
	TG 1	TG 2	TG 3	TG 4	TG 5	TG 6	TG 7	TG 8	TG 9	TG 10						sample 39
	vs.	vs.	vs.	vs.	vs.	vs.	vs.	vs.	vs.	vs.						sample 40
	BK	BK	BK	BK	BK	BK	BK	BK	BK	BK						sample 41
coeff. of corr. [r]	0.903	0.938	0.868	-0.224	0.122	0.973	0.986	0.951	0.469	-0.808						sample 42
coeff. of det. [r^2]	0.815	0.88	0.753	0.05	0.015	0.947	0.972	0.904	0.22	0.653						sample 43
intercept [CP]	-18.7475	-45.027	5.6014	22.7927	17.2395	1.1641	-16.3349	-10.2357	19.0146	29.2955						sample 44
slope [CP]	1.9107	2.7949	0.8098	-0.1022	0.1249	1.0819	1.5823	1.6026	0.3404	-0.2676						sample 45
SE [CP]	±0.633	±0.718	±0.322	±0.309	±0.704	±0.178	±0.187	±0.363	±0.446	±0.136						sample 46
p-value	0.0053851	0.00177878	0.011295	0.631759	0.79795	0.001	0.001	0.00100592	0.287464	0.0277838						sample 47
Power [x-fold]	3.75991	6.93983	1.75297	0.931611	1.09043	2.11682	2.99447	3.0369	1.26611	0.8307						sample 48
																sample 49
Direct support	http://www.wzw.tum.de/gene-quantification			gene.quantification@wzw.tum.de			© 2003 M.W. Pfaffl									sample 50
																sample 51
																sample 52
																sample 53
																sample 54
																sample 55
																sample 56
																sample 57
																sample 58
																sample 59
																sample 60
																sample 61
																sample 62
																sample 63
																sample 64
																sample 65
																sample 66
																sample 67
																sample 68
																sample 69
																sample 70
																sample 71
																sample 72
																sample 73
																sample 74
																sample 75
																sample 76
																sample 77
																sample 78
																sample 79
																sample 80
																sample 81
																sample 82
																sample 83
																sample 84
																sample 85
																sample 86
																sample 87
																sample 88
																sample 89
																sample 90
														HKG 1	2	sample 91
														HKG 2	2	sample 92
														HKG 3	2	sample 93
														HKG 4	2	sample 94
														HKG 5	2	sample 95
														HKG 6	2	sample 96
														HKG 7	2	sample 97
														HKG 8	2	sample 98
														HKG 9	2	sample 99
														HKG 10	2	sample 100
[truncated: 206 more columns]

## Sheet: Sheet1
β-TUB	3.7922	1.00884				β-TUB				3.7922	5.65153	1.82333	1.03874	2.1488	1.69442	3.46871	2.66213	1.40931	0.67838
EF1α	5.65153	1.20435				EF1α				1.00884	1.20435	0.452585	0.211565	0.43415	0.45483	0.736095	0.740136	0.381837	0.155646
F-box	1.82333	0.452585				F-box
β-actin	1.03874	0.211565				β-actin
GADPH	2.1488	0.43415				GADPH
PP2A	1.69442	0.45483				PP2A
RPL	3.46871	0.736095				RPL
SAND	2.66213	0.740136				SAND
TIP41	1.40931	0.381837				TIP41
UBC	0.67838	0.155646				UBC
β-TUB	3.79	1.01	3.79±1.01	β-TUB3.79±1.01
EF1α	5.65	1.2	5.65±1.2	EF1α5.65±1.2
F-box	1.82	0.45	1.82±0.45	F-box1.82±0.45
β-actin	1.04	0.21	1.04±0.21	β-actin1.04±0.21
GADPH	2.15	0.43	2.15±0.43	GADPH2.15±0.43
PP2A	1.69	0.45	1.69±0.45	PP2A1.69±0.45
RPL	3.47	0.74	3.47±0.74	RPL3.47±0.74
SAND	2.66	0.74	2.66±0.74	SAND2.66±0.74
TIP41	1.41	0.38	1.41±0.38	TIP411.41±0.38
UBC	0.68	0.16	0.68±0.16	UBC0.68±0.16
UBC	0.68	0.16	0.68±0.16	UBC0.68±0.16
β-actin	1.04	0.21	1.04±0.21	β-actin1.04±0.21
TIP41	1.41	0.38	1.41±0.38	TIP411.41±0.38
PP2A	1.69	0.45	1.69±0.45	PP2A1.69±0.45
F-box	1.82	0.45	1.82±0.45	F-box1.82±0.45
GADPH	2.15	0.43	2.15±0.43	GADPH2.15±0.43
SAND	2.66	0.74	2.66±0.74	SAND2.66±0.74
RPL	3.47	0.74	3.47±0.74	RPL3.47±0.74
β-TUB	3.79	1.01	3.79±1.01	β-TUB3.79±1.01
EF1α	5.65	1.2	5.65±1.2	EF1α5.65±1.2

## Sheet: BK vs. TG
Repeated Pair-wise Correlation Analysis of BestKeeper vs. Target Genes.
						print TG data input pages		© 2003 M.W. Pfaffl
CP data input:
	TG 1	TG 2	TG 3	TG 4	TG 5	TG 6	TG 7	TG 8	TG 9	TG 10	n	BestKeeper	Var. [± CP]	Var. [ ± % CP]	Var. [± x-fold]	TG 1	Diff. TG 1 [CP]	Diff. TG 1 [%]	TG 2	Diff. TG 2 [CP]	Diff. TG 2 [%]	TG 3	Diff. TG 3 [CP]	Diff. TG 3 [%]	TG 4	Diff. TG 4 [CP]	Diff. TG 4 [%]	TG 5	Diff. TG 5 [CP]	Diff. TG 5 [%]	TG 6	Diff. TG 6 [CP]	Diff. TG 6 [%]	TG 7	Diff. TG 7 [CP]	Diff. TG 7 [%]	TG 8	Diff. TG 8 [CP]	Diff. TG 8 [%]	TG 9	Diff. TG 9 [CP]	Diff. TG 9 [%]	TG 10	Diff. TG 10 [CP]	Diff. TG 10 [%]
sample 1												22.4095	±1.44	±6.5	±0.47
sample 2												23.9544	±0.55	±2.45	±0.47
sample 3												24.3129	±0.61	±2.57	±0.73
sample 4												23.5406	±0.52	±2.49	±0.34
sample 5												24.1585	±0.39	±1.68	±0.38
sample 6												23.9751	±0.32	±1.29	±0.27
sample 7												23.7947	±0.49	±1.87	±0.32
sample 8
sample 9
sample 10
sample 11
sample 12
sample 13
sample 14
sample 15
sample 16
sample 17
sample 18
sample 19
sample 20
sample 21
sample 22
sample 23
sample 24
sample 25
sample 26
sample 27
sample 28
sample 29
sample 30
sample 31
sample 32
sample 33
sample 34
sample 35
sample 36
sample 37
sample 38
sample 39
sample 40
sample 41
sample 42
sample 43
sample 44
sample 45
sample 46
sample 47
sample 48
sample 49
sample 50
sample 51
sample 52
sample 53
sample 54
sample 55
sample 56
sample 57
sample 58
sample 59
sample 60
sample 61
sample 62
sample 63
sample 64
sample 65
sample 66
sample 67
sample 68
sample 69
sample 70
sample 71
sample 72
sample 73
sample 74
sample 75
sample 76
sample 77
sample 78
sample 79
sample 80
sample 81
sample 82
sample 83
sample 84
sample 85
sample 86
sample 87
sample 88
sample 89
sample 90
sample 91
sample 92
sample 93
sample 94
sample 95
sample 96
sample 97
sample 98
sample 99
sample 100
Column data:																																															Var [x-fold]
	TG 1	TG 2	TG 3	TG 4	TG 5	TG 6	TG 7	TG 8	TG 9	TG 10		BestKeeper				sample 1																															#DIV/0!
n	0	0	0	0	0	0	0	0	0	0	7	7	n			sample 2																															#DIV/0!		N
geo Mean [CP]											--	23.7276	geo Mean [CP]			sample 3																															#DIV/0!		sum
ar Mean [CP]											--	23.7351	ar Mean [CP]			sample 4																															#DIV/0!		mean
min [CP]											0	22.4095	min [CP]			sample 5																															#DIV/0!		sums of X^2 and Y^2
max [CP]											0	24.3129	max [CP]			sample 6																															#DIV/0!		SS[X], SS[Y], SC[XY]
std dev [± CP]											--	0.434315	std dev [± CP]			sample 7																															#DIV/0!		variance
CV [% CP]											--	1.82984	CV [% CP]			sample 8																															#DIV/0!		standard deviation
																sample 9																															#DIV/0!
Pearson correlation coefficient ( r )																sample 10																															#DIV/0!		r
																sample 11																															#DIV/0!		r^2
vs.	TG 1	TG 2	TG 3	TG 4	TG 5	TG 6	TG 7	TG 8	TG 9	TG 10						sample 12																															#DIV/0!		intercept
TG 2		-	-	-	-	-	-	-	-	-						sample 13																															#DIV/0!		slope
p-value		-	-	-	-	-	-	-	-	-						sample 14																															#DIV/0!		SE
TG3			-	-	-	-	-	-	-	-						sample 15																															#DIV/0!
p-value			-	-	-	-	-	-	-	-						sample 16																															#DIV/0!
TG 4				-	-	-	-	-	-	-						sample 17																															#DIV/0!
p-value				-	-	-	-	-	-	-						sample 18																															#DIV/0!
TG 5					-	-	-	-	-	-						sample 19																															#DIV/0!
p-value					-	-	-	-	-	-						sample 20																															#DIV/0!
TG 6						-	-	-	-	-						sample 21																															#DIV/0!
p-value						-	-	-	-	-						sample 22																															#DIV/0!
TG 7							-	-	-	-						sample 23																															#DIV/0!
p-value							-	-	-	-						sample 24																															#DIV/0!
TG 8								-	-	-						sample 25																															#DIV/0!
p-value								-	-	-						sample 26																															#DIV/0!
TG 9									-	-						sample 27																															#DIV/0!
p-value									-	-						sample 28																															#DIV/0!
TG10										-						sample 29																															#DIV/0!
p-value										-						sample 30																															#DIV/0!
																sample 31																															#DIV/0!
BestKeeper vs.	TG 1	TG 2	TG 3	TG 4	TG 5	TG 6	TG 7	TG 8	TG 9	TG 10						sample 32																															#DIV/0!
coeff. of corr. [r]																sample 33																															#DIV/0!
p-value																sample 34																															#DIV/0!
																sample 35																															#DIV/0!
																sample 36																															#DIV/0!
Regression Analysis: BestKeeper vs. Target genes																sample 37																															#DIV/0!
																sample 38																															#DIV/0!
	TG 1	TG 2	TG 3	TG 4	TG 5	TG 6	TG 7	TG 8	TG 9	TG 10						sample 39																															#DIV/0!
	vs.	vs.	vs.	vs.	vs.	vs.	vs.	vs.	vs.	vs.						sample 40																															#DIV/0!
	BK	BK	BK	BK	BK	BK	BK	BK	BK	BK						sample 41																															#DIV/0!
coeff. of corr. [r]																sample 42																															#DIV/0!
coeff. of det. [r^2]																sample 43																															#DIV/0!
intercept [CP]																sample 44																															#DIV/0!
slope [CP]																sample 45																															#DIV/0!
SE [CP]																sample 46																															#DIV/0!
p-value																sample 47																															#DIV/0!
Power [x-fold]																sample 48																															#DIV/0!
																sample 49																															#DIV/0!
Direct support	http://www.wzw.tum.de/gene-quantification			gene.quantification@wzw.tum.de			© 2003 M.W. Pfaffl									sample 50																															#DIV/0!
																sample 51																															#DIV/0!
																sample 52																															#DIV/0!
																sample 53																															#DIV/0!
																sample 54																															#DIV/0!
																sample 55																															#DIV/0!
																sample 56																															#DIV/0!
																sample 57																															#DIV/0!
																sample 58																															#DIV/0!
																sample 59																															#DIV/0!
																sample 60																															#DIV/0!
																sample 61																															#DIV/0!
																sample 62																															#DIV/0!
																sample 63																															#DIV/0!
																sample 64																															#DIV/0!
																sample 65																															#DIV/0!
																sample 66																															#DIV/0!
																sample 67																															#DIV/0!
																sample 68																															#DIV/0!
																sample 69																															#DIV/0!
																sample 70																															#DIV/0!
																sample 71																															#DIV/0!
																sample 72																															#DIV/0!
																sample 73																															#DIV/0!
																sample 74																															#DIV/0!
																sample 75																															#DIV/0!
																sample 76																															#DIV/0!
																sample 77																															#DIV/0!
																sample 78																															#DIV/0!
																sample 79																															#DIV/0!
																sample 80																															#DIV/0!
																sample 81																															#DIV/0!
																sample 82																															#DIV/0!
																sample 83																															#DIV/0!
																sample 84																															#DIV/0!
																sample 85																															#DIV/0!
																sample 86																															#DIV/0!
																sample 87																															#DIV/0!
																sample 88																															#DIV/0!
																sample 89																															#DIV/0!
																sample 90																															#DIV/0!
														TG 1	2	sample 91																															#DIV/0!
														TG 2	2	sample 92																															#DIV/0!
														TG 3	2	sample 93																															#DIV/0!
														TG 4	2	sample 94																															#DIV/0!
														TG 5	2	sample 95																															#DIV/0!
														TG 6	2	sample 96																															#DIV/0!
														TG 7	2	sample 97																															#DIV/0!
														TG 8	2	sample 98																															#DIV/0!
														TG 9	2	sample 99																															#DIV/0!
														TG 10	2	sample 100																															#DIV/0!
[truncated: 205 more columns]

## Sheet: Res. Samples
Result - Sample integrity: Variation [InVar] based on selected Housekeeping Genes
		print result pages
	n	BestKeeper	InVar. [± CP]	InVar. [ ± % CP]	InVar. [± x-fold]	InVar. [± CP]	InVar. [ ± % CP]	InVar. [± x-fold]
sample 1	10	22.4095	±1.44	±6.5	±0.47	1.44	6.5	0.47
sample 2	10	23.9544	±0.55	±2.45	±0.47	0.55	2.45	0.47
sample 3	10	24.3129	±0.61	±2.57	±0.73	0.61	2.57	0.73
sample 4	10	23.5406	±0.52	±2.49	±0.34	0.52	2.49	0.34
sample 5	10	24.1585	±0.39	±1.68	±0.38	0.39	1.68	0.38
sample 6	10	23.9751	±0.32	±1.29	±0.27	0.32	1.29	0.27
sample 7	10	23.7947	±0.49	±1.87	±0.32	0.49	1.87	0.32
sample 8	0
sample 9	0
sample 10	0
sample 11	0
sample 12	0
sample 13	0
sample 14	0
sample 15	0
sample 16	0
sample 17	0
sample 18	0
sample 19	0
sample 20	0
sample 21	0
sample 22	0
sample 23	0
sample 24	0
sample 25	0
sample 26	0
sample 27	0
sample 28	0
sample 29	0
sample 30	0
sample 31	0
sample 32	0
sample 33	0
sample 34	0
sample 35	0
sample 36	0
sample 37	0
sample 38	0
sample 39	0
sample 40	0
sample 41	0
sample 42	0
sample 43	0
sample 44	0
sample 45	0
sample 46	0
sample 47	0
sample 48	0
sample 49	0
sample 50	0
sample 51	0
sample 52	0
sample 53	0
sample 54	0
sample 55	0
sample 56	0
sample 57	0
sample 58	0
sample 59	0
sample 60	0
sample 61	0
sample 62	0
sample 63	0
sample 64	0
sample 65	0
sample 66	0
sample 67	0
sample 68	0
sample 69	0
sample 70	0
sample 71	0
sample 72	0
sample 73	0
sample 74	0
sample 75	0
sample 76	0
sample 77	0
sample 78	0
sample 79	0
sample 80	0
sample 81	0
sample 82	0
sample 83	0
sample 84	0
sample 85	0
sample 86	0
sample 87	0
sample 88	0
sample 89	0
sample 90	0
sample 91	0
sample 92	0
sample 93	0
sample 94	0
sample 95	0
sample 96	0
sample 97	0
sample 98	0
sample 99	0
sample 100	0
		BestKeeper
n		7
geo Mean [CP]		23.7276
ar Mean [CP]		23.7351
min [CP]		22.4095
max [CP]		24.3129
std dev [± CP]		0.434315
CV [% CP]		1.82984

## Sheet: Res. Genes
Result - Genes: Repeated Pair-wise Correlation Analysis & Regression Analysis of BestKeeper vs. Housekeeping Genes
	print result pages
CP data of housekeeping Genes:											CP data of Target Genes:
	β-TUB	EF1α	F-box	β-actin	GADPH	PP2A	RPL	SAND	TIP41	UBC
	HKG 1	HKG 2	HKG 3	HKG 4	HKG 5	HKG 6	HKG 7	HKG 8	HKG 9	HKG 10		TG 1	TG 2	TG 3	TG 4	TG 5	TG 6	TG 7	TG 8	TG 9	TG 10		BestKeeper
n	7	7	7	7	7	7	7	7	7	7	n	0	0	0	0	0	0	0	0	0	0		7	n
geo Mean [CP]	26.5732	21.2296	24.8158	20.3656	20.1953	26.8347	21.1993	27.7842	27.0904	22.943	geo Mean [CP]												23.7276	geo Mean [CP]
ar Mean [CP]	26.6031	21.3102	24.8219	20.3674	20.2043	26.8429	21.221	27.8024	27.0938	22.9438	ar Mean [CP]												23.7351	ar Mean [CP]
min [CP]	24.1917	17.095	23.6917	19.85	19.0017	25.3833	19.215	25.6333	26.4767	22.7183	min [CP]												22.4095	min [CP]
max [CP]	28.1783	22.64	25.3333	20.695	21.15	27.61	22.1667	28.785	27.65	23.3317	max [CP]												24.3129	max [CP]
std dev [± CP]	1.00884	1.20435	0.452585	0.211565	0.43415	0.45483	0.736095	0.740136	0.381837	0.155646	std dev [± CP]												0.434315	std dev [± CP]
CV [% CP]	3.7922	5.65153	1.82333	1.03874	2.1488	1.69442	3.46871	2.66213	1.40931	0.67838	CV [% CP]												1.82984	CV [% CP]
min [x-fold]	-5.21107	-17.5646	-2.17963	-1.4296	-2.28723	-2.73472	-3.9567	-4.44089	-1.53026	-1.1685	min [x-fold]												2.49342	min [x-fold]
max [x-fold]	3.04214	2.65811	1.43155	1.25648	1.93822	1.71151	1.95527	2.00113	1.47382	1.30919	max [x-fold]												1.50028	max [x-fold]
std dev [± x-fold]	2.0123	2.30434	1.36849	1.15794	1.35111	1.37062	1.66566	1.67033	1.303	1.11392	std dev [± x-fold]												1.35127	std dev [± x-fold]
Pearson correlation coefficient ( r )											Pearson correlation coefficient ( r )
vs.	HKG 1	HKG 2	HKG 3	HKG 4	HKG 5	HKG 6	HKG 7	HKG 8	HKG 9	HKG 10	vs.	TG 1	TG 2	TG 3	TG 4	TG 5	TG 6	TG 7	TG 8	TG 9	TG 10
HKG 2	0.862	-	-	-	-	-	-	-	-	-	TG 2		-	-	-	-	-	-	-	-	-
p-value	0.0126285	-	-	-	-	-	-	-	-	-	p-value		-	-	-	-	-	-	-	-	-
HKG 3	0.726	0.796	-	-	-	-	-	-	-	-	TG3			-	-	-	-	-	-	-	-
p-value	0.064751	0.0322567	-	-	-	-	-	-	-	-	p-value			-	-	-	-	-	-	-	-
HKG 4	-0.378	-0.515	-0.133	-	-	-	-	-	-	-	TG 4				-	-	-	-	-	-	-
p-value	0.404555	0.237915	0.776249	-	-	-	-	-	-	-	p-value				-	-	-	-	-	-	-
HKG 5	0.037	-0.048	-0.207	0.447	-	-	-	-	-	-	TG 5					-	-	-	-	-	-
p-value	0.939341	0.916688	0.65814	0.313609	-	-	-	-	-	-	p-value					-	-	-	-	-	-
HKG 6	0.931	0.952	0.814	-0.378	0.135	-	-	-	-	-	TG 6						-	-	-	-	-
p-value	0.00230166	0.001	0.0256664	0.404555	0.776249	-	-	-	-	-	p-value						-	-	-	-	-
HKG 7	0.911	0.893	0.826	-0.133	0.163	0.939	-	-	-	-	TG 7							-	-	-	-
p-value	0.00432208	0.00682808	0.0219545	0.776249	0.726538	0.00170173	-	-	-	-	p-value							-	-	-	-
HKG 8	0.752	0.874	0.919	-0.102	0.028	0.877	0.929	-	-	-	TG 8								-	-	-
p-value	0.0512661	0.0101208	0.00340989	0.827205	0.95448	0.00953986	0.00248856	-	-	-	p-value								-	-	-
HKG 9	0.201	0.42	0.699	0.029	-0.396	0.344	0.43	0.702	-	-	TG 9									-	-
p-value	0.664827	0.350234	0.0800967	0.95448	0.381145	0.449525	0.33353	0.0790939	-	-	p-value									-	-
HKG 10	-0.56	-0.817	-0.593	0.225	-0.365	-0.799	-0.757	-0.816	-0.427	-	TG10										-
p-value	0.191429	0.0248149	0.159856	0.625258	0.419139	0.0311571	0.0488369	0.0250952	0.337641	-	p-value										-
BestKeeper vs.	HKG 1	HKG 2	HKG 3	HKG 4	HKG 5	HKG 6	HKG 7	HKG 8	HKG 9	HKG 10	BestKeeper vs.	TG 1	TG 2	TG 3	TG 4	TG 5	TG 6	TG 7	TG 8	TG 9	TG 10
coeff. of corr. [r]	0.903	0.938	0.868	-0.224	0.122	0.973	0.986	0.951	0.469	-0.808	coeff. of corr. [r]
p-value	0.0053851	0.00177878	0.011295	0.631759	0.79795	0.001	0.001	0.00100592	0.287464	0.0277838	p-value
Regression Analysis: HKG vs. BestKeeper											Regression Analysis: TG vs. BestKeeper
	β-TUB	EF1α	F-box	β-actin	GADPH	PP2A	RPL	SAND	TIP41	UBC
	HKG 1	HKG 2	HKG 3	HKG 4	HKG 5	HKG 6	HKG 7	HKG 8	HKG 9	HKG 10		TG 1	TG 2	TG 3	TG 4	TG 5	TG 6	TG 7	TG 8	TG 9	TG 10
	vs.	vs.	vs.	vs.	vs.	vs.	vs.	vs.	vs.	vs.		vs.	vs.	vs.	vs.	vs.	vs.	vs.	vs.	vs.	vs.
	BK	BK	BK	BK	BK	BK	BK	BK	BK	BK		BK	BK	BK	BK	BK	BK	BK	BK	BK	BK
coeff. of corr. [r]	0.903	0.938	0.868	-0.224	0.122	0.973	0.986	0.951	0.469	-0.808	coeff. of corr. [r]
coeff. of det. [r^2]	0.815	0.88	0.753	0.05	0.015	0.947	0.972	0.904	0.22	0.653	coeff. of det. [r^2]
intercept [CP]	-18.7475	-45.027	5.6014	22.7927	17.2395	1.1641	-16.3349	-10.2357	19.0146	29.2955	intercept [CP]
slope [CP]	1.9107	2.7949	0.8098	-0.1022	0.1249	1.0819	1.5823	1.6026	0.3404	-0.2676	slope [CP]
SE [CP]	±0.633	±0.718	±0.322	±0.309	±0.704	±0.178	±0.187	±0.363	±0.446	±0.136	SE [CP]
p-value	0.0053851	0.00177878	0.011295	0.631759	0.79795	0.001	0.001	0.00100592	0.287464	0.0277838	p-value
Power of HKG [x-fold]	3.75991	6.93983	1.75297	0.931611	1.09043	2.11682	2.99447	3.0369	1.26611	0.8307	Power of TG [x-fold]
