# Supplementary material for: Screening and verification of reference genes for analysis of gene expression in winter rapeseed (Brassica rapa L.) under abiotic stress
Source: PLoS One. 2020 Sep 17;15(9):e0236577. doi: 10.1371/journal.pone.0236577 (PMC7498103; doi:10.1371/journal.pone.0236577)
Supplement: S3 File — CL and CR: Cold-treated leaves and roots, respectively; HL and HR: Heat-treated leaves and roots, respectively; NL and NR: Salt-treated leaves and roots, respectively; PL and PR: Drought-treated leaves and roots, respectively; Total: Pooled samples from all treatments. (ZIP) [file pone.0236577.s004.zip › BestKeeper Output/NL.xls]

## Sheet: Intro
BestKeeper © - version 1
Determination of the "most stable" Housekeeping Genes in in real-time PCR by using Repeated Pair-wise Correlation Analysis
Calculation of the geometric average of the "best" Housekeeping Genes CPs => CP Index = BestKeeper
Repeated Pair-wise Correlation & Regression Analysis of the BestKeeper vs. Housekeeping Genes
Repeated Pair-wise Correlation & Regression Analysis of the BestKeeper vs. Target Genes
Determination of sample intergrity, by specific Housekeeping Gene expression variation [InVar]
BestKeeper: Repeated Pair-wise Correlation Analysis is efficiency corrected real-time qPCR
Publication	Biotechnology Letters 26: 509-512
Direct download (mirror)	http://bioinformatics.gene-quantification.info/bestkeeper.html				gene.quantification@wzw.tum.de
Direct support	http://www.wzw.tum.de/gene-quantification/bestkeeper.html				© 2004 M.W. Pfaffl
	name of the gene	efficiency of
		qPCR
Housekeeping genes
HKG 1	β-TUB	2		Housekeeping Gene(s) = black
HKG 2	EF1α	2		Target Gene(s) = blue
HKG 3	F-box	2
HKG 4	β-actin	2			= cells for data and name input
HKG 5	GADPH	2
HKG 6	PP2A	2			= data output
HKG 7	RPL	2
HKG 8	SAND	2			= data output
HKG 9	TIP41	2
HKG 10	UBC	2
Target Genes					= print current page
Target Gene 1		2
Target Gene 2		2
Target Gene 3		2
Target Gene 4		2
Target Gene 5		2
Target Gene 6		2
Target Gene 7		2
Target Gene 8		2
Target Gene 9		2
Target Gene 10		2

## Sheet: HKG vs. BK
Determination of the "most stable" Housekeeping Genes in in real-time PCR by using Repeated Pair-wise Correlation Analysis.
Calculation of the geometric average of the "most stable" Housekeeping Genes => CP Index = BestKeeper									print HKG data input pages
CP data input:	β-TUB	EF1α	F-box	β-actin	GADPH	PP2A	RPL	SAND	TIP41	UBC
	HKG 1	HKG 2	HKG 3	HKG 4	HKG 5	HKG 6	HKG 7	HKG 8	HKG 9	HKG 10	n	BestKeeper	InVar. [± CP]	InVar. [ ± % CP]	InVar. [± x-fold]	HKG 1	Diff. HKG 1 [CP]	Diff. HKG 1 [%]	HKG 2	Diff. HKG 2 [CP]	Diff. HKG 2 [%]	HKG 3	Diff. HKG 3 [CP]	Diff. HKG 3 [%]	HKG 4	Diff. HKG 4 [CP]	Diff. HKG 4 [%]	HKG 5	Diff. HKG 5 [CP]	Diff. HKG 5 [%]	HKG 6	Diff. HKG 6 [CP]	Diff. HKG 6 [%]	HKG 7	Diff. HKG 7 [CP]	Diff. HKG 7 [%]	HKG 8	Diff. HKG 8 [CP]	Diff. HKG 8 [%]	HKG 9	Diff. HKG 9 [CP]	Diff. HKG 9 [%]	HKG 10	Diff. HKG 10 [CP]	Diff. HKG 10 [%]	BestKeeper	Var. [CP]	Var. [% CP]	Var. [CP]
sample 1	24.68	17.7433	25.945	21.005	20.5517	25.8067	20.2783	26.2733	25.8083	23.2017	10	22.9412	±0.91	±3.69	±0.34	24.68	-2.85945	-10.3831	17.7433	-1.94111	-9.86115	25.945	-1.46471	-5.34377	21.005	0.338857	1.63967	20.5517	-1.44667	-6.57629	25.8067	-1.82491	-6.60445	20.2783	-1.14246	-5.3334	26.2733	-1.68328	-6.02104	25.8083	-0.373307	-1.42583	23.2017	-2.23097	-8.77209	22.9412	±0.91	±3.69	0.91
sample 2	27.105	19.73	26.9517	21.2167	21.5967	27.2033	21.805	27.8467	26.9933	25.9267	10	24.45	±0.48	±1.95	±0.37	27.105	-0.434446	-1.57754	19.73	0.0455536	0.231419	26.9517	-0.458045	-1.67111	21.2167	0.550524	2.66389	21.5967	-0.401675	-1.82593	27.2033	-0.428247	-1.54985	21.805	0.38421	1.79363	27.8467	-0.109945	-0.393271	26.9933	0.811693	3.10024	25.9267	0.494026	1.94249	24.45	±0.48	±1.95	0.48
sample 3	28.12	19.71	28.28	21.0017	23.1517	27.945	21.5217	28.3783	26.0317	25.6667	10	24.7688	±0.39	±1.66	±0.4	28.12	0.580554	2.10808	19.71	0.0255536	0.129816	28.28	0.870288	3.17511	21.0017	0.335524	1.62354	23.1517	1.15333	5.24278	27.945	0.313419	1.13428	21.5217	0.100877	0.47093	28.3783	0.421722	1.50849	26.0317	-0.149974	-0.57282	25.6667	0.234026	0.92018	24.7688	±0.39	±1.66	0.39
sample 4	28.8283	22.52	28.39	21.4783	23.4417	28.6317	21.425	28.6583	26.7667	25.9917	10	25.4389	±0.75	±3.92	±1.75	28.8283	1.28889	4.68015	22.52	2.83555	14.405	28.39	0.980288	3.57643	21.4783	0.812191	3.93005	23.4417	1.44333	6.56107	28.6317	1.00009	3.61936	21.425	0.00421035	0.0196554	28.6583	0.701722	2.51004	26.7667	0.585026	2.23449	25.9917	0.559026	2.19806	25.4389	±0.75	±3.92	0.75
sample 5	27.59	19.1183	28.9833	18.3317	21.245	27.62	21.6467	28.1917	25.485	25.875	10	24.103	±1.01	±4.48	±0.75	27.59	0.0505542	0.18357	19.1183	-0.566113	-2.87594	28.9833	1.57362	5.74111	18.3317	-2.33448	-11.2961	21.245	-0.753341	-3.42454	27.62	-0.0115806	-0.0419106	21.6467	0.225877	1.05448	28.1917	0.235055	0.840785	25.485	-0.69664	-2.6608	25.875	0.442359	1.73934	24.103	±1.01	±4.48	1.01
sample 6	27.635	19.3917	26.4567	20.9467	21.25	27.9417	21.8733	27.9533	25.8017	25.1367	10	24.2362	±0.46	±1.93	±0.28	27.635	0.0955542	0.346972	19.3917	-0.29278	-1.48737	26.4567	-0.953045	-3.47704	20.9467	0.280524	1.35741	21.25	-0.748341	-3.40181	27.9417	0.310086	1.12222	21.8733	0.452544	2.11264	27.9533	-0.00327846	-0.0117269	25.8017	-0.379974	-1.4513	25.1367	-0.295974	-1.16376	24.2362	±0.46	±1.93	0.46
sample 7	29.0567	19.8783	27	20.8567	22.925	28.37	21.4367	28.465	26.42	26.3683	10	24.8536	±0.56	±2.1	±0.61	29.0567	1.51722	5.50926	19.8783	0.193887	0.984975	27	-0.409712	-1.49477	20.8567	0.190524	0.921914	22.925	0.926659	4.2124	28.37	0.738419	2.67237	21.4367	0.015877	0.0741197	28.465	0.508388	1.81849	26.42	0.23836	0.910408	26.3683	0.935693	3.6791	24.8536	±0.56	±2.1	0.56
sample 8											0
sample 9											0
sample 10											0
sample 11											0
sample 12											0
sample 13											0
sample 14											0
sample 15											0
sample 16											0
sample 17											0
sample 18											0
sample 19											0
sample 20											0
sample 21											0
sample 22											0
sample 23											0
sample 24											0
sample 25											0
sample 26											0
sample 27											0
sample 28											0
sample 29											0
sample 30											0
sample 31											0
sample 32											0
sample 33											0
sample 34											0
sample 35											0
sample 36											0
sample 37											0
sample 38											0
sample 39											0
sample 40											0
sample 41											0
sample 42											0
sample 43											0
sample 44											0
sample 45											0
sample 46											0
sample 47											0
sample 48											0
sample 49											0
sample 50											0
sample 51											0
sample 52											0
sample 53											0
sample 54											0
sample 55											0
sample 56											0
sample 57											0
sample 58											0
sample 59											0
sample 60											0
sample 61											0
sample 62											0
sample 63											0
sample 64											0
sample 65											0
sample 66											0
sample 67											0
sample 68											0
sample 69											0
sample 70											0
sample 71											0
sample 72											0
sample 73											0
sample 74											0
sample 75											0
sample 76											0
sample 77											0
sample 78											0
sample 79											0
sample 80											0
sample 81											0
sample 82											0
sample 83											0
sample 84											0
sample 85											0
sample 86											0
sample 87											0
sample 88											0
sample 89											0
sample 90											0
sample 91											0
sample 92											0
sample 93											0
sample 94											0
sample 95											0
sample 96											0
sample 97											0
sample 98											0
sample 99											0
sample 100											0
Column data:																																															Var [x-fold]	Var [x-fold]
	HKG 1	HKG 2	HKG 3	HKG 4	HKG 5	HKG 6	HKG 7	HKG 8	HKG 9	HKG 10		BestKeeper				sample 1	0.137791			0.260415			0.362308			1.26475			0.366866			0.282258			0.452988			0.311374			0.772011			0.213015			±0.34	0.34
n	7	7	7	7	7	7	7	7	7	7	7	7	n			sample 2	0.739978			1.03208			0.727972			1.46462			0.756979			0.743164			1.30515			0.926623			1.75527			1.40837			±0.37	0.37
geo Mean [CP]	27.5394	19.6844	27.4097	20.6661	21.9983	27.6316	21.4208	27.9566	26.1816	25.4326	--	24.3879	geo Mean [CP]			sample 3	1.49542			1.01787			1.82803			1.26184			2.22426			1.24265			1.07243			1.33953			0.901267			1.17611			±0.4	0.4
ar Mean [CP]	27.5736	19.7274	27.4295	20.691	22.0231	27.6455	21.4267	27.9667	26.1867	25.4524	--	24.3988	ar Mean [CP]			sample 4	2.4434			7.13817			1.97286			1.75588			2.71947			2.00012			1.00292			1.62644			1.50007			1.47327			±1.75	1.75
min [CP]	24.68	17.7433	25.945	18.3317	20.5517	25.8067	20.2783	26.2733	25.485	23.2017	0	22.9412	min [CP]			sample 5	1.03566			0.675434			2.97651			0.198268			0.593228			0.992005			1.16949			1.17695			0.617007			1.35882			±0.75	0.75
max [CP]	29.0567	22.52	28.9833	21.4783	23.4417	28.6317	21.8733	28.6583	26.9933	26.3683	10	25.4389	max [CP]			sample 6	1.06848			0.816328			0.516541			1.21464			0.595288			1.23978			1.36845			0.99773			0.768452			0.814522			±0.28	0.28
std dev [± CP]	0.960612	0.841769	0.961361	0.674082	0.985442	0.65898	0.328571	0.521905	0.462857	0.733265	--	0.547445	std dev [± CP]			sample 7	2.86239			1.14384			0.752774			1.14118			1.90087			1.66835			1.01107			1.42246			1.17965			1.91281			±0.61	0.61
CV [% CP]	3.48382	4.26701	3.50484	3.25786	4.47459	2.38368	1.53347	1.86617	1.76753	2.88093	--	2.24374	CV [% CP]			sample 8
																sample 9
Pearson correlation coefficient ( r )																sample 10
	β-TUB	EF1α	F-box	β-actin	GADPH	PP2A	RPL	SAND	TIP41	UBC						sample 11
vs.	HKG 1	HKG 2	HKG 3	HKG 4	HKG 5	HKG 6	HKG 7	HKG 8	HKG 9	HKG 10						sample 12
HKG 2	0.757	-	-	-	-	-	-	-	-	-						sample 13
p-value	0.0488369	-	-	-	-	-	-	-	-	-						sample 14
HKG 3	0.561	0.51	-	-	-	-	-	-	-	-						sample 15
p-value	0.188984	0.240957	-	-	-	-	-	-	-	-						sample 16
HKG 4	0.024	0.324	-0.513	-	-	-	-	-	-	-						sample 17
p-value	0.962058	0.476086	0.237915	-	-	-	-	-	-	-						sample 18
HKG 5	0.826	0.799	0.506	0.358	-	-	-	-	-	-						sample 19
p-value	0.0219545	0.0311571	0.24715	0.429087	-	-	-	-	-	-						sample 20
HKG 6	0.983	0.801	0.554	0.053	0.801	-	-	-	-	-						sample 21
p-value	0.001	0.0304473	0.19641	0.909156	0.0304473	-	-	-	-	-						sample 22
HKG 7	0.694	0.434	0.416	-0.158	0.311	0.701	-	-	-	-						sample 23
p-value	0.083187	0.329461	0.354518	0.733554	0.498141	0.0790939	-	-	-	-						sample 24
HKG 8	0.975	0.763	0.691	-0.074	0.79	0.964	0.774	-	-	-						sample 25
p-value	0.001	0.0459762	0.0853173	0.871675	0.0345881	0.001	0.0412803	-	-	-						sample 26
HKG 9	0.345	0.624	-0.057	0.654	0.509	0.301	0.224	0.318	-	-						sample 27
p-value	0.449525	0.133465	0.901635	0.11149	0.244035	0.509436	0.631759	0.487024	-	-						sample 28
HKG 10	0.912	0.655	0.611	-0.132	0.676	0.854	0.806	0.939	0.439	-						sample 29
p-value	0.00417572	0.110071	0.144191	0.776249	0.0956429	0.0144434	0.0284243	0.00170173	0.325435	-						sample 30
																sample 31
BestKeeper vs.	HKG 1	HKG 2	HKG 3	HKG 4	HKG 5	HKG 6	HKG 7	HKG 8	HKG 9	HKG 10						sample 32
coeff. of corr. [r]	0.933	0.91	0.559	0.248	0.903	0.93	0.634	0.933	0.582	0.862						sample 33
p-value	0.00216395	0.00443579	0.191429	0.593334	0.0053851	0.00239297	0.126768	0.00216395	0.170495	0.0126285						sample 34
																sample 35
																sample 36
Regression Analysis: HKG vs. BestKeeper																sample 37
	β-TUB	EF1α	F-box	β-actin	GADPH	PP2A	RPL	SAND	TIP41	UBC						sample 38
	TG 1	TG 2	TG 3	TG 4	TG 5	TG 6	TG 7	TG 8	TG 9	TG 10						sample 39
	vs.	vs.	vs.	vs.	vs.	vs.	vs.	vs.	vs.	vs.						sample 40
	BK	BK	BK	BK	BK	BK	BK	BK	BK	BK						sample 41
coeff. of corr. [r]	0.933	0.91	0.559	0.248	0.903	0.93	0.634	0.933	0.582	0.862						sample 42
coeff. of det. [r^2]	0.87	0.828	0.312	0.062	0.815	0.865	0.402	0.87	0.339	0.743						sample 43
intercept [CP]	-14.7509	-20.8193	7.762	12.4734	-9.7957	0.4792	10.8281	4.705	16.1078	-3.0778						sample 44
slope [CP]	1.7347	1.6618	0.8061	0.3368	1.3041	1.1134	0.4344	0.9534	0.4131	1.1693						sample 45
SE [CP]	±0.574	±0.649	±1.024	±1.125	±0.532	±0.377	±0.453	±0.316	±0.494	±0.589						sample 46
p-value	0.00216395	0.00443579	0.191429	0.593334	0.0053851	0.00239297	0.126768	0.00216395	0.170495	0.0126285						sample 47
Power [x-fold]	3.3281	3.16411	1.74848	1.26295	2.4693	2.16355	1.35135	1.93643	1.33154	2.24903						sample 48
																sample 49
Direct support	http://www.wzw.tum.de/gene-quantification			gene.quantification@wzw.tum.de			© 2003 M.W. Pfaffl									sample 50
																sample 51
																sample 52
																sample 53
																sample 54
																sample 55
																sample 56
																sample 57
																sample 58
																sample 59
																sample 60
																sample 61
																sample 62
																sample 63
																sample 64
																sample 65
																sample 66
																sample 67
																sample 68
																sample 69
																sample 70
																sample 71
																sample 72
																sample 73
																sample 74
																sample 75
																sample 76
																sample 77
																sample 78
																sample 79
																sample 80
																sample 81
																sample 82
																sample 83
																sample 84
																sample 85
																sample 86
																sample 87
																sample 88
																sample 89
																sample 90
														HKG 1	2	sample 91
														HKG 2	2	sample 92
														HKG 3	2	sample 93
														HKG 4	2	sample 94
														HKG 5	2	sample 95
														HKG 6	2	sample 96
														HKG 7	2	sample 97
														HKG 8	2	sample 98
														HKG 9	2	sample 99
														HKG 10	2	sample 100
[truncated: 206 more columns]

## Sheet: Sheet1
β-TUB	3.48382	0.960612				β-TUB			3.48382	4.26701	3.50484	3.25786	4.47459	2.38368	1.53347	1.86617	1.76753	2.88093
EF1α	4.26701	0.841769				EF1α			0.960612	0.841769	0.961361	0.674082	0.985442	0.65898	0.328571	0.521905	0.462857	0.733265
F-box	3.50484	0.961361				F-box
β-actin	3.25786	0.674082				β-actin
GADPH	4.47459	0.985442				GADPH
PP2A	2.38368	0.65898				PP2A
RPL	1.53347	0.328571				RPL
SAND	1.86617	0.521905				SAND
TIP41	1.76753	0.462857				TIP41
UBC	2.88093	0.733265				UBC
β-TUB	3.48	0.96	3.48±0.96	β-TUB3.48±0.96
EF1α	4.27	0.84	4.27±0.84	EF1α4.27±0.84
F-box	3.5	0.96	3.5±0.96	F-box3.5±0.96
β-actin	3.26	0.67	3.26±0.67	β-actin3.26±0.67
GADPH	4.47	0.99	4.47±0.99	GADPH4.47±0.99
PP2A	2.38	0.66	2.38±0.66	PP2A2.38±0.66
RPL	1.53	0.33	1.53±0.33	RPL1.53±0.33
SAND	1.87	0.52	1.87±0.52	SAND1.87±0.52
TIP41	1.77	0.46	1.77±0.46	TIP411.77±0.46
UBC	2.88	0.73	2.88±0.73	UBC2.88±0.73
β-TUB	3.48	0.96	3.48±0.96	β-TUB3.48±0.96
EF1α	4.27	0.84	4.27±0.84	EF1α4.27±0.84
F-box	3.5	0.96	3.5±0.96	F-box3.5±0.96
β-actin	3.26	0.67	3.26±0.67	β-actin3.26±0.67
GADPH	4.47	0.99	4.47±0.99	GADPH4.47±0.99
PP2A	2.38	0.66	2.38±0.66	PP2A2.38±0.66
RPL	1.53	0.33	1.53±0.33	RPL1.53±0.33
SAND	1.87	0.52	1.87±0.52	SAND1.87±0.52
TIP41	1.77	0.46	1.77±0.46	TIP411.77±0.46
UBC	2.88	0.73	2.88±0.73	UBC2.88±0.73

## Sheet: BK vs. TG
Repeated Pair-wise Correlation Analysis of BestKeeper vs. Target Genes.
						print TG data input pages		© 2003 M.W. Pfaffl
CP data input:
	TG 1	TG 2	TG 3	TG 4	TG 5	TG 6	TG 7	TG 8	TG 9	TG 10	n	BestKeeper	Var. [± CP]	Var. [ ± % CP]	Var. [± x-fold]	TG 1	Diff. TG 1 [CP]	Diff. TG 1 [%]	TG 2	Diff. TG 2 [CP]	Diff. TG 2 [%]	TG 3	Diff. TG 3 [CP]	Diff. TG 3 [%]	TG 4	Diff. TG 4 [CP]	Diff. TG 4 [%]	TG 5	Diff. TG 5 [CP]	Diff. TG 5 [%]	TG 6	Diff. TG 6 [CP]	Diff. TG 6 [%]	TG 7	Diff. TG 7 [CP]	Diff. TG 7 [%]	TG 8	Diff. TG 8 [CP]	Diff. TG 8 [%]	TG 9	Diff. TG 9 [CP]	Diff. TG 9 [%]	TG 10	Diff. TG 10 [CP]	Diff. TG 10 [%]
sample 1												22.9412	±0.91	±3.69	±0.34
sample 2												24.45	±0.48	±1.95	±0.37
sample 3												24.7688	±0.39	±1.66	±0.4
sample 4												25.4389	±0.75	±3.92	±1.75
sample 5												24.103	±1.01	±4.48	±0.75
sample 6												24.2362	±0.46	±1.93	±0.28
sample 7												24.8536	±0.56	±2.1	±0.61
sample 8
sample 9
sample 10
sample 11
sample 12
sample 13
sample 14
sample 15
sample 16
sample 17
sample 18
sample 19
sample 20
sample 21
sample 22
sample 23
sample 24
sample 25
sample 26
sample 27
sample 28
sample 29
sample 30
sample 31
sample 32
sample 33
sample 34
sample 35
sample 36
sample 37
sample 38
sample 39
sample 40
sample 41
sample 42
sample 43
sample 44
sample 45
sample 46
sample 47
sample 48
sample 49
sample 50
sample 51
sample 52
sample 53
sample 54
sample 55
sample 56
sample 57
sample 58
sample 59
sample 60
sample 61
sample 62
sample 63
sample 64
sample 65
sample 66
sample 67
sample 68
sample 69
sample 70
sample 71
sample 72
sample 73
sample 74
sample 75
sample 76
sample 77
sample 78
sample 79
sample 80
sample 81
sample 82
sample 83
sample 84
sample 85
sample 86
sample 87
sample 88
sample 89
sample 90
sample 91
sample 92
sample 93
sample 94
sample 95
sample 96
sample 97
sample 98
sample 99
sample 100
Column data:																																															Var [x-fold]
	TG 1	TG 2	TG 3	TG 4	TG 5	TG 6	TG 7	TG 8	TG 9	TG 10		BestKeeper				sample 1																															#DIV/0!
n	0	0	0	0	0	0	0	0	0	0	7	7	n			sample 2																															#DIV/0!		N
geo Mean [CP]											--	24.3879	geo Mean [CP]			sample 3																															#DIV/0!		sum
ar Mean [CP]											--	24.3988	ar Mean [CP]			sample 4																															#DIV/0!		mean
min [CP]											0	22.9412	min [CP]			sample 5																															#DIV/0!		sums of X^2 and Y^2
max [CP]											0	25.4389	max [CP]			sample 6																															#DIV/0!		SS[X], SS[Y], SC[XY]
std dev [± CP]											--	0.547445	std dev [± CP]			sample 7																															#DIV/0!		variance
CV [% CP]											--	2.24374	CV [% CP]			sample 8																															#DIV/0!		standard deviation
																sample 9																															#DIV/0!
Pearson correlation coefficient ( r )																sample 10																															#DIV/0!		r
																sample 11																															#DIV/0!		r^2
vs.	TG 1	TG 2	TG 3	TG 4	TG 5	TG 6	TG 7	TG 8	TG 9	TG 10						sample 12																															#DIV/0!		intercept
TG 2		-	-	-	-	-	-	-	-	-						sample 13																															#DIV/0!		slope
p-value		-	-	-	-	-	-	-	-	-						sample 14																															#DIV/0!		SE
TG3			-	-	-	-	-	-	-	-						sample 15																															#DIV/0!
p-value			-	-	-	-	-	-	-	-						sample 16																															#DIV/0!
TG 4				-	-	-	-	-	-	-						sample 17																															#DIV/0!
p-value				-	-	-	-	-	-	-						sample 18																															#DIV/0!
TG 5					-	-	-	-	-	-						sample 19																															#DIV/0!
p-value					-	-	-	-	-	-						sample 20																															#DIV/0!
TG 6						-	-	-	-	-						sample 21																															#DIV/0!
p-value						-	-	-	-	-						sample 22																															#DIV/0!
TG 7							-	-	-	-						sample 23																															#DIV/0!
p-value							-	-	-	-						sample 24																															#DIV/0!
TG 8								-	-	-						sample 25																															#DIV/0!
p-value								-	-	-						sample 26																															#DIV/0!
TG 9									-	-						sample 27																															#DIV/0!
p-value									-	-						sample 28																															#DIV/0!
TG10										-						sample 29																															#DIV/0!
p-value										-						sample 30																															#DIV/0!
																sample 31																															#DIV/0!
BestKeeper vs.	TG 1	TG 2	TG 3	TG 4	TG 5	TG 6	TG 7	TG 8	TG 9	TG 10						sample 32																															#DIV/0!
coeff. of corr. [r]																sample 33																															#DIV/0!
p-value																sample 34																															#DIV/0!
																sample 35																															#DIV/0!
																sample 36																															#DIV/0!
Regression Analysis: BestKeeper vs. Target genes																sample 37																															#DIV/0!
																sample 38																															#DIV/0!
	TG 1	TG 2	TG 3	TG 4	TG 5	TG 6	TG 7	TG 8	TG 9	TG 10						sample 39																															#DIV/0!
	vs.	vs.	vs.	vs.	vs.	vs.	vs.	vs.	vs.	vs.						sample 40																															#DIV/0!
	BK	BK	BK	BK	BK	BK	BK	BK	BK	BK						sample 41																															#DIV/0!
coeff. of corr. [r]																sample 42																															#DIV/0!
coeff. of det. [r^2]																sample 43																															#DIV/0!
intercept [CP]																sample 44																															#DIV/0!
slope [CP]																sample 45																															#DIV/0!
SE [CP]																sample 46																															#DIV/0!
p-value																sample 47																															#DIV/0!
Power [x-fold]																sample 48																															#DIV/0!
																sample 49																															#DIV/0!
Direct support	http://www.wzw.tum.de/gene-quantification			gene.quantification@wzw.tum.de			© 2003 M.W. Pfaffl									sample 50																															#DIV/0!
																sample 51																															#DIV/0!
																sample 52																															#DIV/0!
																sample 53																															#DIV/0!
																sample 54																															#DIV/0!
																sample 55																															#DIV/0!
																sample 56																															#DIV/0!
																sample 57																															#DIV/0!
																sample 58																															#DIV/0!
																sample 59																															#DIV/0!
																sample 60																															#DIV/0!
																sample 61																															#DIV/0!
																sample 62																															#DIV/0!
																sample 63																															#DIV/0!
																sample 64																															#DIV/0!
																sample 65																															#DIV/0!
																sample 66																															#DIV/0!
																sample 67																															#DIV/0!
																sample 68																															#DIV/0!
																sample 69																															#DIV/0!
																sample 70																															#DIV/0!
																sample 71																															#DIV/0!
																sample 72																															#DIV/0!
																sample 73																															#DIV/0!
																sample 74																															#DIV/0!
																sample 75																															#DIV/0!
																sample 76																															#DIV/0!
																sample 77																															#DIV/0!
																sample 78																															#DIV/0!
																sample 79																															#DIV/0!
																sample 80																															#DIV/0!
																sample 81																															#DIV/0!
																sample 82																															#DIV/0!
																sample 83																															#DIV/0!
																sample 84																															#DIV/0!
																sample 85																															#DIV/0!
																sample 86																															#DIV/0!
																sample 87																															#DIV/0!
																sample 88																															#DIV/0!
																sample 89																															#DIV/0!
																sample 90																															#DIV/0!
														TG 1	2	sample 91																															#DIV/0!
														TG 2	2	sample 92																															#DIV/0!
														TG 3	2	sample 93																															#DIV/0!
														TG 4	2	sample 94																															#DIV/0!
														TG 5	2	sample 95																															#DIV/0!
														TG 6	2	sample 96																															#DIV/0!
														TG 7	2	sample 97																															#DIV/0!
														TG 8	2	sample 98																															#DIV/0!
														TG 9	2	sample 99																															#DIV/0!
														TG 10	2	sample 100																															#DIV/0!
[truncated: 205 more columns]

## Sheet: Res. Samples
Result - Sample integrity: Variation [InVar] based on selected Housekeeping Genes
		print result pages
	n	BestKeeper	InVar. [± CP]	InVar. [ ± % CP]	InVar. [± x-fold]	InVar. [± CP]	InVar. [ ± % CP]	InVar. [± x-fold]
sample 1	10	22.9412	±0.91	±3.69	±0.34	0.91	3.69	0.34
sample 2	10	24.45	±0.48	±1.95	±0.37	0.48	1.95	0.37
sample 3	10	24.7688	±0.39	±1.66	±0.4	0.39	1.66	0.4
sample 4	10	25.4389	±0.75	±3.92	±1.75	0.75	3.92	1.75
sample 5	10	24.103	±1.01	±4.48	±0.75	1.01	4.48	0.75
sample 6	10	24.2362	±0.46	±1.93	±0.28	0.46	1.93	0.28
sample 7	10	24.8536	±0.56	±2.1	±0.61	0.56	2.1	0.61
sample 8	0
sample 9	0
sample 10	0
sample 11	0
sample 12	0
sample 13	0
sample 14	0
sample 15	0
sample 16	0
sample 17	0
sample 18	0
sample 19	0
sample 20	0
sample 21	0
sample 22	0
sample 23	0
sample 24	0
sample 25	0
sample 26	0
sample 27	0
sample 28	0
sample 29	0
sample 30	0
sample 31	0
sample 32	0
sample 33	0
sample 34	0
sample 35	0
sample 36	0
sample 37	0
sample 38	0
sample 39	0
sample 40	0
sample 41	0
sample 42	0
sample 43	0
sample 44	0
sample 45	0
sample 46	0
sample 47	0
sample 48	0
sample 49	0
sample 50	0
sample 51	0
sample 52	0
sample 53	0
sample 54	0
sample 55	0
sample 56	0
sample 57	0
sample 58	0
sample 59	0
sample 60	0
sample 61	0
sample 62	0
sample 63	0
sample 64	0
sample 65	0
sample 66	0
sample 67	0
sample 68	0
sample 69	0
sample 70	0
sample 71	0
sample 72	0
sample 73	0
sample 74	0
sample 75	0
sample 76	0
sample 77	0
sample 78	0
sample 79	0
sample 80	0
sample 81	0
sample 82	0
sample 83	0
sample 84	0
sample 85	0
sample 86	0
sample 87	0
sample 88	0
sample 89	0
sample 90	0
sample 91	0
sample 92	0
sample 93	0
sample 94	0
sample 95	0
sample 96	0
sample 97	0
sample 98	0
sample 99	0
sample 100	0
		BestKeeper
n		7
geo Mean [CP]		24.3879
ar Mean [CP]		24.3988
min [CP]		22.9412
max [CP]		25.4389
std dev [± CP]		0.547445
CV [% CP]		2.24374

## Sheet: Res. Genes
Result - Genes: Repeated Pair-wise Correlation Analysis & Regression Analysis of BestKeeper vs. Housekeeping Genes
	print result pages
CP data of housekeeping Genes:											CP data of Target Genes:
	β-TUB	EF1α	F-box	β-actin	GADPH	PP2A	RPL	SAND	TIP41	UBC
	HKG 1	HKG 2	HKG 3	HKG 4	HKG 5	HKG 6	HKG 7	HKG 8	HKG 9	HKG 10		TG 1	TG 2	TG 3	TG 4	TG 5	TG 6	TG 7	TG 8	TG 9	TG 10		BestKeeper
n	7	7	7	7	7	7	7	7	7	7	n	0	0	0	0	0	0	0	0	0	0		7	n
geo Mean [CP]	27.5394	19.6844	27.4097	20.6661	21.9983	27.6316	21.4208	27.9566	26.1816	25.4326	geo Mean [CP]												24.3879	geo Mean [CP]
ar Mean [CP]	27.5736	19.7274	27.4295	20.691	22.0231	27.6455	21.4267	27.9667	26.1867	25.4524	ar Mean [CP]												24.3988	ar Mean [CP]
min [CP]	24.68	17.7433	25.945	18.3317	20.5517	25.8067	20.2783	26.2733	25.485	23.2017	min [CP]												22.9412	min [CP]
max [CP]	29.0567	22.52	28.9833	21.4783	23.4417	28.6317	21.8733	28.6583	26.9933	26.3683	max [CP]												25.4389	max [CP]
std dev [± CP]	0.960612	0.841769	0.961361	0.674082	0.985442	0.65898	0.328571	0.521905	0.462857	0.733265	std dev [± CP]												0.547445	std dev [± CP]
CV [% CP]	3.48382	4.26701	3.50484	3.25786	4.47459	2.38368	1.53347	1.86617	1.76753	2.88093	CV [% CP]												2.24374	CV [% CP]
min [x-fold]	-7.25737	-3.84002	-2.76008	-5.04368	-2.72579	-3.54286	-2.20757	-3.21157	-1.62073	-4.69451	min [x-fold]												2.72585	min [x-fold]
max [x-fold]	2.86239	7.13817	2.97651	1.75588	2.71947	2.00012	1.36845	1.62644	1.75527	1.91281	max [x-fold]												2.072	max [x-fold]
std dev [± x-fold]	1.94614	1.79225	1.94715	1.59558	1.97992	1.57897	1.25577	1.43585	1.37827	1.6624	std dev [± x-fold]												1.4615	std dev [± x-fold]
Pearson correlation coefficient ( r )											Pearson correlation coefficient ( r )
vs.	HKG 1	HKG 2	HKG 3	HKG 4	HKG 5	HKG 6	HKG 7	HKG 8	HKG 9	HKG 10	vs.	TG 1	TG 2	TG 3	TG 4	TG 5	TG 6	TG 7	TG 8	TG 9	TG 10
HKG 2	0.757	-	-	-	-	-	-	-	-	-	TG 2		-	-	-	-	-	-	-	-	-
p-value	0.0488369	-	-	-	-	-	-	-	-	-	p-value		-	-	-	-	-	-	-	-	-
HKG 3	0.561	0.51	-	-	-	-	-	-	-	-	TG3			-	-	-	-	-	-	-	-
p-value	0.188984	0.240957	-	-	-	-	-	-	-	-	p-value			-	-	-	-	-	-	-	-
HKG 4	0.024	0.324	-0.513	-	-	-	-	-	-	-	TG 4				-	-	-	-	-	-	-
p-value	0.962058	0.476086	0.237915	-	-	-	-	-	-	-	p-value				-	-	-	-	-	-	-
HKG 5	0.826	0.799	0.506	0.358	-	-	-	-	-	-	TG 5					-	-	-	-	-	-
p-value	0.0219545	0.0311571	0.24715	0.429087	-	-	-	-	-	-	p-value					-	-	-	-	-	-
HKG 6	0.983	0.801	0.554	0.053	0.801	-	-	-	-	-	TG 6						-	-	-	-	-
p-value	0.001	0.0304473	0.19641	0.909156	0.0304473	-	-	-	-	-	p-value						-	-	-	-	-
HKG 7	0.694	0.434	0.416	-0.158	0.311	0.701	-	-	-	-	TG 7							-	-	-	-
p-value	0.083187	0.329461	0.354518	0.733554	0.498141	0.0790939	-	-	-	-	p-value							-	-	-	-
HKG 8	0.975	0.763	0.691	-0.074	0.79	0.964	0.774	-	-	-	TG 8								-	-	-
p-value	0.001	0.0459762	0.0853173	0.871675	0.0345881	0.001	0.0412803	-	-	-	p-value								-	-	-
HKG 9	0.345	0.624	-0.057	0.654	0.509	0.301	0.224	0.318	-	-	TG 9									-	-
p-value	0.449525	0.133465	0.901635	0.11149	0.244035	0.509436	0.631759	0.487024	-	-	p-value									-	-
HKG 10	0.912	0.655	0.611	-0.132	0.676	0.854	0.806	0.939	0.439	-	TG10										-
p-value	0.00417572	0.110071	0.144191	0.776249	0.0956429	0.0144434	0.0284243	0.00170173	0.325435	-	p-value										-
BestKeeper vs.	HKG 1	HKG 2	HKG 3	HKG 4	HKG 5	HKG 6	HKG 7	HKG 8	HKG 9	HKG 10	BestKeeper vs.	TG 1	TG 2	TG 3	TG 4	TG 5	TG 6	TG 7	TG 8	TG 9	TG 10
coeff. of corr. [r]	0.933	0.91	0.559	0.248	0.903	0.93	0.634	0.933	0.582	0.862	coeff. of corr. [r]
p-value	0.00216395	0.00443579	0.191429	0.593334	0.0053851	0.00239297	0.126768	0.00216395	0.170495	0.0126285	p-value
Regression Analysis: HKG vs. BestKeeper											Regression Analysis: TG vs. BestKeeper
	β-TUB	EF1α	F-box	β-actin	GADPH	PP2A	RPL	SAND	TIP41	UBC
	HKG 1	HKG 2	HKG 3	HKG 4	HKG 5	HKG 6	HKG 7	HKG 8	HKG 9	HKG 10		TG 1	TG 2	TG 3	TG 4	TG 5	TG 6	TG 7	TG 8	TG 9	TG 10
	vs.	vs.	vs.	vs.	vs.	vs.	vs.	vs.	vs.	vs.		vs.	vs.	vs.	vs.	vs.	vs.	vs.	vs.	vs.	vs.
	BK	BK	BK	BK	BK	BK	BK	BK	BK	BK		BK	BK	BK	BK	BK	BK	BK	BK	BK	BK
coeff. of corr. [r]	0.933	0.91	0.559	0.248	0.903	0.93	0.634	0.933	0.582	0.862	coeff. of corr. [r]
coeff. of det. [r^2]	0.87	0.828	0.312	0.062	0.815	0.865	0.402	0.87	0.339	0.743	coeff. of det. [r^2]
intercept [CP]	-14.7509	-20.8193	7.762	12.4734	-9.7957	0.4792	10.8281	4.705	16.1078	-3.0778	intercept [CP]
slope [CP]	1.7347	1.6618	0.8061	0.3368	1.3041	1.1134	0.4344	0.9534	0.4131	1.1693	slope [CP]
SE [CP]	±0.574	±0.649	±1.024	±1.125	±0.532	±0.377	±0.453	±0.316	±0.494	±0.589	SE [CP]
p-value	0.00216395	0.00443579	0.191429	0.593334	0.0053851	0.00239297	0.126768	0.00216395	0.170495	0.0126285	p-value
Power of HKG [x-fold]	3.3281	3.16411	1.74848	1.26295	2.4693	2.16355	1.35135	1.93643	1.33154	2.24903	Power of TG [x-fold]
