# Supplementary material for: Screening and verification of reference genes for analysis of gene expression in winter rapeseed (Brassica rapa L.) under abiotic stress
Source: PLoS One. 2020 Sep 17;15(9):e0236577. doi: 10.1371/journal.pone.0236577 (PMC7498103; doi:10.1371/journal.pone.0236577)
Supplement: S3 File — CL and CR: Cold-treated leaves and roots, respectively; HL and HR: Heat-treated leaves and roots, respectively; NL and NR: Salt-treated leaves and roots, respectively; PL and PR: Drought-treated leaves and roots, respectively; Total: Pooled samples from all treatments. (ZIP) [file pone.0236577.s004.zip › BestKeeper Output/NR.xls]

## Sheet: Intro
BestKeeper © - version 1
Determination of the "most stable" Housekeeping Genes in in real-time PCR by using Repeated Pair-wise Correlation Analysis
Calculation of the geometric average of the "best" Housekeeping Genes CPs => CP Index = BestKeeper
Repeated Pair-wise Correlation & Regression Analysis of the BestKeeper vs. Housekeeping Genes
Repeated Pair-wise Correlation & Regression Analysis of the BestKeeper vs. Target Genes
Determination of sample intergrity, by specific Housekeeping Gene expression variation [InVar]
BestKeeper: Repeated Pair-wise Correlation Analysis is efficiency corrected real-time qPCR
Publication	Biotechnology Letters 26: 509-512
Direct download (mirror)	http://bioinformatics.gene-quantification.info/bestkeeper.html				gene.quantification@wzw.tum.de
Direct support	http://www.wzw.tum.de/gene-quantification/bestkeeper.html				© 2004 M.W. Pfaffl
	name of the gene	efficiency of
		qPCR
Housekeeping genes
HKG 1	β-TUB	2		Housekeeping Gene(s) = black
HKG 2	EF1α	2		Target Gene(s) = blue
HKG 3	F-box	2
HKG 4	β-actin	2			= cells for data and name input
HKG 5	GADPH	2
HKG 6	PP2A	2			= data output
HKG 7	RPL	2
HKG 8	SAND	2			= data output
HKG 9	TIP41	2
HKG 10	UBC	2
Target Genes					= print current page
Target Gene 1		2
Target Gene 2		2
Target Gene 3		2
Target Gene 4		2
Target Gene 5		2
Target Gene 6		2
Target Gene 7		2
Target Gene 8		2
Target Gene 9		2
Target Gene 10		2

## Sheet: HKG vs. BK
Determination of the "most stable" Housekeeping Genes in in real-time PCR by using Repeated Pair-wise Correlation Analysis.
Calculation of the geometric average of the "most stable" Housekeeping Genes => CP Index = BestKeeper									print HKG data input pages
CP data input:	β-TUB	EF1α	F-box	β-actin	GADPH	PP2A	RPL	SAND	TIP41	UBC
	HKG 1	HKG 2	HKG 3	HKG 4	HKG 5	HKG 6	HKG 7	HKG 8	HKG 9	HKG 10	n	BestKeeper	InVar. [± CP]	InVar. [ ± % CP]	InVar. [± x-fold]	HKG 1	Diff. HKG 1 [CP]	Diff. HKG 1 [%]	HKG 2	Diff. HKG 2 [CP]	Diff. HKG 2 [%]	HKG 3	Diff. HKG 3 [CP]	Diff. HKG 3 [%]	HKG 4	Diff. HKG 4 [CP]	Diff. HKG 4 [%]	HKG 5	Diff. HKG 5 [CP]	Diff. HKG 5 [%]	HKG 6	Diff. HKG 6 [CP]	Diff. HKG 6 [%]	HKG 7	Diff. HKG 7 [CP]	Diff. HKG 7 [%]	HKG 8	Diff. HKG 8 [CP]	Diff. HKG 8 [%]	HKG 9	Diff. HKG 9 [CP]	Diff. HKG 9 [%]	HKG 10	Diff. HKG 10 [CP]	Diff. HKG 10 [%]	BestKeeper	Var. [CP]	Var. [% CP]	Var. [CP]
sample 1	24.1917	17.095	23.6917	20.6617	20.3433	25.3833	19.215	25.6333	26.5867	23.3317	10	22.4095	±0.93	±3.71	±0.41	24.1917	-1.70133	-6.57063	17.095	-0.229933	-1.32718	23.6917	-1.80387	-7.07524	20.6617	-0.107552	-0.517843	20.3433	0.289778	1.44502	25.3833	-1.82623	-6.71173	19.215	-1.66218	-7.96169	25.6333	-1.60294	-5.88531	26.5867	0.346407	1.32014	23.3317	-1.49674	-6.02835	22.4095	±0.93	±3.71	0.93
sample 2	24.9133	17.39	26.3883	20.742	20.2383	27.7217	20.9567	27.6133	25.6033	24.7467	10	23.3789	±0.54	±2.08	±0.38	24.9133	-0.979667	-3.78352	17.39	0.0650668	0.375568	26.3883	0.892797	3.50178	20.742	-0.0272186	-0.131053	20.2383	0.184778	0.921424	27.7217	0.512101	1.88206	20.9567	0.0794895	0.380748	27.6133	0.37706	1.3844	25.6033	-0.636926	-2.42729	24.7467	-0.0817426	-0.32923	23.3789	±0.54	±2.08	0.54
sample 3	27.1183	17.4567	26.41	20.82	18.64	27.7733	21.29	28.055	25.5617	24.8883	10	23.4926	±0.78	±3.41	±0.59	27.1183	1.22533	4.73229	17.4567	0.131734	0.76037	26.41	0.914463	3.58676	20.82	0.0507814	0.244503	18.64	-1.41355	-7.0489	27.7733	0.563767	2.07195	21.29	0.412823	1.97739	28.055	0.818726	3.00601	25.5617	-0.678593	-2.58607	24.8883	0.0599241	0.241353	23.4926	±0.78	±3.41	0.78
sample 4	25.805	17.45	24.9767	20.8783	20.9433	28	21.345	28.1317	28.16	25.2833	10	23.8226	±0.67	±2.63	±0.87	25.805	-0.0880002	-0.339861	17.45	0.125067	0.721889	24.9767	-0.51887	-2.03514	20.8783	0.109115	0.525367	20.9433	0.889778	4.43701	28	0.790434	2.90499	21.345	0.467823	2.24083	28.1317	0.895393	3.2875	28.16	1.91974	7.31601	25.2833	0.454924	1.83227	23.8226	±0.67	±2.63	0.67
sample 5	25.3033	17.4983	25.8	20.75	20.1033	27.385	21.2567	26.8083	26.2067	25.3767	10	23.411	±0.35	±1.41	±0.24	25.3033	-0.589667	-2.27732	17.4983	0.1734	1.00087	25.8	0.304463	1.19418	20.75	-0.0192186	-0.0925342	20.1033	0.0497784	0.248227	27.385	0.175434	0.644752	21.2567	0.37949	1.81772	26.8083	-0.42794	-1.57122	26.2067	-0.0335927	-0.12802	25.3767	0.548257	2.20819	23.411	±0.35	±1.41	0.35
sample 6	27.48	16.835	26.125	20.9617	19.8783	27.3383	21.1333	28.0767	25.705	24.8833	10	23.5402	±0.64	±2.6	±0.69	27.48	1.587	6.12907	16.835	-0.489933	-2.82791	26.125	0.629463	2.46892	20.9617	0.192448	0.926602	19.8783	-0.175222	-0.873768	27.3383	0.128767	0.473243	21.1333	0.256156	1.22697	28.0767	0.840393	3.08556	25.705	-0.535259	-2.03984	24.8833	0.0549241	0.221215	23.5402	±0.64	±2.6	0.64
sample 7	26.6083	17.5617	25.192	20.5733	20.305	26.9533	21.0283	26.4417	25.9517	25.3517	10	23.3649	±0.45	±1.79	±0.33	26.6083	0.715333	2.76265	17.5617	0.236734	1.36643	25.192	-0.303537	-1.19055	20.5733	-0.195885	-0.943152	20.305	0.251445	1.25387	26.9533	-0.256233	-0.9417	21.0283	0.151156	0.724026	26.4417	-0.794607	-2.91746	25.9517	-0.288593	-1.09981	25.3517	0.523257	2.10749	23.3649	±0.45	±1.79	0.45
sample 8											0
sample 9											0
sample 10											0
sample 11											0
sample 12											0
sample 13											0
sample 14											0
sample 15											0
sample 16											0
sample 17											0
sample 18											0
sample 19											0
sample 20											0
sample 21											0
sample 22											0
sample 23											0
sample 24											0
sample 25											0
sample 26											0
sample 27											0
sample 28											0
sample 29											0
sample 30											0
sample 31											0
sample 32											0
sample 33											0
sample 34											0
sample 35											0
sample 36											0
sample 37											0
sample 38											0
sample 39											0
sample 40											0
sample 41											0
sample 42											0
sample 43											0
sample 44											0
sample 45											0
sample 46											0
sample 47											0
sample 48											0
sample 49											0
sample 50											0
sample 51											0
sample 52											0
sample 53											0
sample 54											0
sample 55											0
sample 56											0
sample 57											0
sample 58											0
sample 59											0
sample 60											0
sample 61											0
sample 62											0
sample 63											0
sample 64											0
sample 65											0
sample 66											0
sample 67											0
sample 68											0
sample 69											0
sample 70											0
sample 71											0
sample 72											0
sample 73											0
sample 74											0
sample 75											0
sample 76											0
sample 77											0
sample 78											0
sample 79											0
sample 80											0
sample 81											0
sample 82											0
sample 83											0
sample 84											0
sample 85											0
sample 86											0
sample 87											0
sample 88											0
sample 89											0
sample 90											0
sample 91											0
sample 92											0
sample 93											0
sample 94											0
sample 95											0
sample 96											0
sample 97											0
sample 98											0
sample 99											0
sample 100											0
Column data:																																															Var [x-fold]	Var [x-fold]
	HKG 1	HKG 2	HKG 3	HKG 4	HKG 5	HKG 6	HKG 7	HKG 8	HKG 9	HKG 10		BestKeeper				sample 1	0.307502			0.852674			0.286405			0.928162			1.22245			0.282			0.315962			0.329205			1.27139			0.354353			±0.41	0.41
n	7	7	7	7	7	7	7	7	7	7	7	7	n			sample 2	0.507097			1.04613			1.85677			0.98131			1.13664			1.42613			1.05664			1.29869			0.643082			0.944916			±0.38	0.38
geo Mean [CP]	25.893	17.3249	25.4955	20.7692	20.0536	27.2096	20.8772	27.2363	26.2403	24.8284	--	23.342	geo Mean [CP]			sample 3	2.33809			1.09561			1.88487			1.03583			0.375386			1.47812			1.33129			1.76385			0.624774			1.04241			±0.59	0.59
ar Mean [CP]	25.9171	17.3267	25.512	20.7696	20.0645	27.2221	20.8893	27.2514	26.2536	24.8374	--	23.3457	ar Mean [CP]			sample 4	0.940826			1.09056			0.697918			1.07857			1.85289			1.72959			1.38302			1.86012			3.78355			1.37071			±0.87	0.87
min [CP]	24.1917	16.835	23.6917	20.5733	18.64	25.3833	19.215	25.6333	25.5617	23.3317	0	22.4095	min [CP]			sample 5	0.664496			1.12771			1.23496			0.986767			1.03511			1.1293			1.30088			0.743322			0.976984			1.46232			±0.24	0.24
max [CP]	27.48	17.5617	26.41	20.9617	20.9433	28	21.345	28.1317	28.16	25.3767	10	23.8226	max [CP]			sample 6	3.00424			0.712058			1.54699			1.1427			0.885631			1.09336			1.19429			1.79054			0.690035			1.0388			±0.69	0.69
std dev [± CP]	0.987211	0.206667	0.764435	0.100367	0.460204	0.602177	0.478367	0.820272	0.639864	0.456122	--	0.267479	std dev [± CP]			sample 7	1.64186			1.17832			0.810264			0.873037			1.1904			0.837272			1.11046			0.5765			0.8187			1.4372			±0.33	0.33
CV [% CP]	3.8091	1.19277	2.99638	0.483242	2.29362	2.21208	2.29001	3.01002	2.43725	1.83644	--	1.14573	CV [% CP]			sample 8
																sample 9
Pearson correlation coefficient ( r )																sample 10
	β-TUB	EF1α	F-box	β-actin	GADPH	PP2A	RPL	SAND	TIP41	UBC						sample 11
vs.	HKG 1	HKG 2	HKG 3	HKG 4	HKG 5	HKG 6	HKG 7	HKG 8	HKG 9	HKG 10						sample 12
HKG 2	-0.122	-	-	-	-	-	-	-	-	-						sample 13
p-value	0.79795	-	-	-	-	-	-	-	-	-						sample 14
HKG 3	0.559	0.13	-	-	-	-	-	-	-	-						sample 15
p-value	0.191429	0.783458	-	-	-	-	-	-	-	-						sample 16
HKG 4	0.465	-0.49	0.437	-	-	-	-	-	-	-						sample 17
p-value	0.29473	0.263277	0.325435	-	-	-	-	-	-	-						sample 18
HKG 5	-0.51	0.021	-0.551	-0.172	-	-	-	-	-	-						sample 19
p-value	0.240957	0.962058	0.198947	0.712597	-	-	-	-	-	-						sample 20
HKG 6	0.493	0.383	0.788	0.536	-0.162	-	-	-	-	-						sample 21
p-value	0.259977	0.395057	0.0354065	0.214842	0.726538	-	-	-	-	-						sample 22
HKG 7	0.644	0.401	0.779	0.444	-0.195	0.942	-	-	-	-						sample 23
p-value	0.118877	0.372093	0.0389021	0.317509	0.678306	0.00151473	-	-	-	-						sample 24
HKG 8	0.609	-0.04	0.726	0.822	-0.272	0.879	0.769	-	-	-						sample 25
p-value	0.146062	0.931781	0.064751	0.0232058	0.556359	0.00908498	0.0432987	-	-	-						sample 26
HKG 9	-0.302	0.151	-0.571	0.152	0.686	0.036	-0.049	0.03	-	-						sample 27
p-value	0.509436	0.747674	0.179507	0.747674	0.0886219	0.939341	0.916688	0.946907	-	-						sample 28
HKG 10	0.543	0.53	0.596	0.203	0.007	0.813	0.941	0.534	0.043	-						sample 29
p-value	0.206748	0.220404	0.157808	0.664827	0.984817	0.0262522	0.00159339	0.217606	0.92423	-						sample 30
																sample 31
BestKeeper vs.	HKG 1	HKG 2	HKG 3	HKG 4	HKG 5	HKG 6	HKG 7	HKG 8	HKG 9	HKG 10						sample 32
coeff. of corr. [r]	0.62	0.311	0.673	0.556	-0.04	0.951	0.964	0.845	0.148	0.892						sample 33
p-value	0.136948	0.498141	0.0981112	0.193904	0.931781	0.00100592	0.001	0.0167398	0.754777	0.00689198						sample 34
																sample 35
																sample 36
Regression Analysis: HKG vs. BestKeeper																sample 37
	β-TUB	EF1α	F-box	β-actin	GADPH	PP2A	RPL	SAND	TIP41	UBC						sample 38
	TG 1	TG 2	TG 3	TG 4	TG 5	TG 6	TG 7	TG 8	TG 9	TG 10						sample 39
	vs.	vs.	vs.	vs.	vs.	vs.	vs.	vs.	vs.	vs.						sample 40
	BK	BK	BK	BK	BK	BK	BK	BK	BK	BK						sample 41
coeff. of corr. [r]	0.62	0.311	0.673	0.556	-0.04	0.951	0.964	0.845	0.148	0.892						sample 42
coeff. of det. [r^2]	0.384	0.097	0.453	0.309	0.002	0.904	0.929	0.714	0.022	0.796						sample 43
intercept [CP]	-13.6661	12.994	-9.2782	16.9366	21.5638	-17.0724	-17.4545	-16.3056	19.0844	-8.7345						sample 44
slope [CP]	1.6955	0.1856	1.4902	0.1642	-0.0642	1.8973	1.6424	1.8657	0.3071	1.438						sample 45
SE [CP]	±1.037	±0.274	±0.792	±0.119	±0.774	±0.299	±0.219	±0.571	±0.993	±0.352						sample 46
p-value	0.136948	0.498141	0.0981112	0.193904	0.931781	0.00100592	0.001	0.0167398	0.754777	0.00689198						sample 47
Power [x-fold]	3.23889	1.13729	2.80928	1.12054	0.956476	3.72515	3.12185	3.64445	1.23722	2.70945						sample 48
																sample 49
Direct support	http://www.wzw.tum.de/gene-quantification			gene.quantification@wzw.tum.de			© 2003 M.W. Pfaffl									sample 50
																sample 51
																sample 52
																sample 53
																sample 54
																sample 55
																sample 56
																sample 57
																sample 58
																sample 59
																sample 60
																sample 61
																sample 62
																sample 63
																sample 64
																sample 65
																sample 66
																sample 67
																sample 68
																sample 69
																sample 70
																sample 71
																sample 72
																sample 73
																sample 74
																sample 75
																sample 76
																sample 77
																sample 78
																sample 79
																sample 80
																sample 81
																sample 82
																sample 83
																sample 84
																sample 85
																sample 86
																sample 87
																sample 88
																sample 89
																sample 90
														HKG 1	2	sample 91
														HKG 2	2	sample 92
														HKG 3	2	sample 93
														HKG 4	2	sample 94
														HKG 5	2	sample 95
														HKG 6	2	sample 96
														HKG 7	2	sample 97
														HKG 8	2	sample 98
														HKG 9	2	sample 99
														HKG 10	2	sample 100
[truncated: 206 more columns]

## Sheet: Sheet1
β-TUB	3.8091	0.987211				β-TUB			3.8091	1.19277	2.99638	0.483242	2.29362	2.21208	2.29001	3.01002	2.43725	1.83644
EF1α	1.19277	0.206667				EF1α			0.987211	0.206667	0.764435	0.100367	0.460204	0.602177	0.478367	0.820272	0.639864	0.456122
F-box	2.99638	0.764435				F-box
β-actin	0.483242	0.100367				β-actin
GADPH	2.29362	0.460204				GADPH
PP2A	2.21208	0.602177				PP2A
RPL	2.29001	0.478367				RPL
SAND	3.01002	0.820272				SAND
TIP41	2.43725	0.639864				TIP41
UBC	1.83644	0.456122				UBC
β-TUB	3.81	0.99	3.81±0.99	β-TUB3.81±0.99
EF1α	1.19	0.21	1.19±0.21	EF1α1.19±0.21
F-box	3	0.76	3±0.76	F-box3±0.76
β-actin	0.48	0.1	0.48±0.1	β-actin0.48±0.1
GADPH	2.29	0.46	2.29±0.46	GADPH2.29±0.46
PP2A	2.21	0.6	2.21±0.6	PP2A2.21±0.6
RPL	2.29	0.48	2.29±0.48	RPL2.29±0.48
SAND	3.01	0.82	3.01±0.82	SAND3.01±0.82
TIP41	2.44	0.64	2.44±0.64	TIP412.44±0.64
UBC	1.84	0.46	1.84±0.46	UBC1.84±0.46
β-actin	0.48	0.1	0.48±0.1	β-actin0.48±0.1
EF1α	1.19	0.21	1.19±0.21	EF1α1.19±0.21
UBC	1.84	0.46	1.84±0.46	UBC1.84±0.46
PP2A	2.21	0.6	2.21±0.6	PP2A2.21±0.6
GADPH	2.29	0.46	2.29±0.46	GADPH2.29±0.46
RPL	2.29	0.48	2.29±0.48	RPL2.29±0.48
TIP41	2.44	0.64	2.44±0.64	TIP412.44±0.64
F-box	3	0.76	3±0.76	F-box3±0.76
SAND	3.01	0.82	3.01±0.82	SAND3.01±0.82
β-TUB	3.81	0.99	3.81±0.99	β-TUB3.81±0.99

## Sheet: BK vs. TG
Repeated Pair-wise Correlation Analysis of BestKeeper vs. Target Genes.
						print TG data input pages		© 2003 M.W. Pfaffl
CP data input:
	TG 1	TG 2	TG 3	TG 4	TG 5	TG 6	TG 7	TG 8	TG 9	TG 10	n	BestKeeper	Var. [± CP]	Var. [ ± % CP]	Var. [± x-fold]	TG 1	Diff. TG 1 [CP]	Diff. TG 1 [%]	TG 2	Diff. TG 2 [CP]	Diff. TG 2 [%]	TG 3	Diff. TG 3 [CP]	Diff. TG 3 [%]	TG 4	Diff. TG 4 [CP]	Diff. TG 4 [%]	TG 5	Diff. TG 5 [CP]	Diff. TG 5 [%]	TG 6	Diff. TG 6 [CP]	Diff. TG 6 [%]	TG 7	Diff. TG 7 [CP]	Diff. TG 7 [%]	TG 8	Diff. TG 8 [CP]	Diff. TG 8 [%]	TG 9	Diff. TG 9 [CP]	Diff. TG 9 [%]	TG 10	Diff. TG 10 [CP]	Diff. TG 10 [%]
sample 1												22.4095	±0.93	±3.71	±0.41
sample 2												23.3789	±0.54	±2.08	±0.38
sample 3												23.4926	±0.78	±3.41	±0.59
sample 4												23.8226	±0.67	±2.63	±0.87
sample 5												23.411	±0.35	±1.41	±0.24
sample 6												23.5402	±0.64	±2.6	±0.69
sample 7												23.3649	±0.45	±1.79	±0.33
sample 8
sample 9
sample 10
sample 11
sample 12
sample 13
sample 14
sample 15
sample 16
sample 17
sample 18
sample 19
sample 20
sample 21
sample 22
sample 23
sample 24
sample 25
sample 26
sample 27
sample 28
sample 29
sample 30
sample 31
sample 32
sample 33
sample 34
sample 35
sample 36
sample 37
sample 38
sample 39
sample 40
sample 41
sample 42
sample 43
sample 44
sample 45
sample 46
sample 47
sample 48
sample 49
sample 50
sample 51
sample 52
sample 53
sample 54
sample 55
sample 56
sample 57
sample 58
sample 59
sample 60
sample 61
sample 62
sample 63
sample 64
sample 65
sample 66
sample 67
sample 68
sample 69
sample 70
sample 71
sample 72
sample 73
sample 74
sample 75
sample 76
sample 77
sample 78
sample 79
sample 80
sample 81
sample 82
sample 83
sample 84
sample 85
sample 86
sample 87
sample 88
sample 89
sample 90
sample 91
sample 92
sample 93
sample 94
sample 95
sample 96
sample 97
sample 98
sample 99
sample 100
Column data:																																															Var [x-fold]
	TG 1	TG 2	TG 3	TG 4	TG 5	TG 6	TG 7	TG 8	TG 9	TG 10		BestKeeper				sample 1																															#DIV/0!
n	0	0	0	0	0	0	0	0	0	0	7	7	n			sample 2																															#DIV/0!		N
geo Mean [CP]											--	23.342	geo Mean [CP]			sample 3																															#DIV/0!		sum
ar Mean [CP]											--	23.3457	ar Mean [CP]			sample 4																															#DIV/0!		mean
min [CP]											0	22.4095	min [CP]			sample 5																															#DIV/0!		sums of X^2 and Y^2
max [CP]											0	23.8226	max [CP]			sample 6																															#DIV/0!		SS[X], SS[Y], SC[XY]
std dev [± CP]											--	0.267479	std dev [± CP]			sample 7																															#DIV/0!		variance
CV [% CP]											--	1.14573	CV [% CP]			sample 8																															#DIV/0!		standard deviation
																sample 9																															#DIV/0!
Pearson correlation coefficient ( r )																sample 10																															#DIV/0!		r
																sample 11																															#DIV/0!		r^2
vs.	TG 1	TG 2	TG 3	TG 4	TG 5	TG 6	TG 7	TG 8	TG 9	TG 10						sample 12																															#DIV/0!		intercept
TG 2		-	-	-	-	-	-	-	-	-						sample 13																															#DIV/0!		slope
p-value		-	-	-	-	-	-	-	-	-						sample 14																															#DIV/0!		SE
TG3			-	-	-	-	-	-	-	-						sample 15																															#DIV/0!
p-value			-	-	-	-	-	-	-	-						sample 16																															#DIV/0!
TG 4				-	-	-	-	-	-	-						sample 17																															#DIV/0!
p-value				-	-	-	-	-	-	-						sample 18																															#DIV/0!
TG 5					-	-	-	-	-	-						sample 19																															#DIV/0!
p-value					-	-	-	-	-	-						sample 20																															#DIV/0!
TG 6						-	-	-	-	-						sample 21																															#DIV/0!
p-value						-	-	-	-	-						sample 22																															#DIV/0!
TG 7							-	-	-	-						sample 23																															#DIV/0!
p-value							-	-	-	-						sample 24																															#DIV/0!
TG 8								-	-	-						sample 25																															#DIV/0!
p-value								-	-	-						sample 26																															#DIV/0!
TG 9									-	-						sample 27																															#DIV/0!
p-value									-	-						sample 28																															#DIV/0!
TG10										-						sample 29																															#DIV/0!
p-value										-						sample 30																															#DIV/0!
																sample 31																															#DIV/0!
BestKeeper vs.	TG 1	TG 2	TG 3	TG 4	TG 5	TG 6	TG 7	TG 8	TG 9	TG 10						sample 32																															#DIV/0!
coeff. of corr. [r]																sample 33																															#DIV/0!
p-value																sample 34																															#DIV/0!
																sample 35																															#DIV/0!
																sample 36																															#DIV/0!
Regression Analysis: BestKeeper vs. Target genes																sample 37																															#DIV/0!
																sample 38																															#DIV/0!
	TG 1	TG 2	TG 3	TG 4	TG 5	TG 6	TG 7	TG 8	TG 9	TG 10						sample 39																															#DIV/0!
	vs.	vs.	vs.	vs.	vs.	vs.	vs.	vs.	vs.	vs.						sample 40																															#DIV/0!
	BK	BK	BK	BK	BK	BK	BK	BK	BK	BK						sample 41																															#DIV/0!
coeff. of corr. [r]																sample 42																															#DIV/0!
coeff. of det. [r^2]																sample 43																															#DIV/0!
intercept [CP]																sample 44																															#DIV/0!
slope [CP]																sample 45																															#DIV/0!
SE [CP]																sample 46																															#DIV/0!
p-value																sample 47																															#DIV/0!
Power [x-fold]																sample 48																															#DIV/0!
																sample 49																															#DIV/0!
Direct support	http://www.wzw.tum.de/gene-quantification			gene.quantification@wzw.tum.de			© 2003 M.W. Pfaffl									sample 50																															#DIV/0!
																sample 51																															#DIV/0!
																sample 52																															#DIV/0!
																sample 53																															#DIV/0!
																sample 54																															#DIV/0!
																sample 55																															#DIV/0!
																sample 56																															#DIV/0!
																sample 57																															#DIV/0!
																sample 58																															#DIV/0!
																sample 59																															#DIV/0!
																sample 60																															#DIV/0!
																sample 61																															#DIV/0!
																sample 62																															#DIV/0!
																sample 63																															#DIV/0!
																sample 64																															#DIV/0!
																sample 65																															#DIV/0!
																sample 66																															#DIV/0!
																sample 67																															#DIV/0!
																sample 68																															#DIV/0!
																sample 69																															#DIV/0!
																sample 70																															#DIV/0!
																sample 71																															#DIV/0!
																sample 72																															#DIV/0!
																sample 73																															#DIV/0!
																sample 74																															#DIV/0!
																sample 75																															#DIV/0!
																sample 76																															#DIV/0!
																sample 77																															#DIV/0!
																sample 78																															#DIV/0!
																sample 79																															#DIV/0!
																sample 80																															#DIV/0!
																sample 81																															#DIV/0!
																sample 82																															#DIV/0!
																sample 83																															#DIV/0!
																sample 84																															#DIV/0!
																sample 85																															#DIV/0!
																sample 86																															#DIV/0!
																sample 87																															#DIV/0!
																sample 88																															#DIV/0!
																sample 89																															#DIV/0!
																sample 90																															#DIV/0!
														TG 1	2	sample 91																															#DIV/0!
														TG 2	2	sample 92																															#DIV/0!
														TG 3	2	sample 93																															#DIV/0!
														TG 4	2	sample 94																															#DIV/0!
														TG 5	2	sample 95																															#DIV/0!
														TG 6	2	sample 96																															#DIV/0!
														TG 7	2	sample 97																															#DIV/0!
														TG 8	2	sample 98																															#DIV/0!
														TG 9	2	sample 99																															#DIV/0!
														TG 10	2	sample 100																															#DIV/0!
[truncated: 205 more columns]

## Sheet: Res. Samples
Result - Sample integrity: Variation [InVar] based on selected Housekeeping Genes
		print result pages
	n	BestKeeper	InVar. [± CP]	InVar. [ ± % CP]	InVar. [± x-fold]	InVar. [± CP]	InVar. [ ± % CP]	InVar. [± x-fold]
sample 1	10	22.4095	±0.93	±3.71	±0.41	0.93	3.71	0.41
sample 2	10	23.3789	±0.54	±2.08	±0.38	0.54	2.08	0.38
sample 3	10	23.4926	±0.78	±3.41	±0.59	0.78	3.41	0.59
sample 4	10	23.8226	±0.67	±2.63	±0.87	0.67	2.63	0.87
sample 5	10	23.411	±0.35	±1.41	±0.24	0.35	1.41	0.24
sample 6	10	23.5402	±0.64	±2.6	±0.69	0.64	2.6	0.69
sample 7	10	23.3649	±0.45	±1.79	±0.33	0.45	1.79	0.33
sample 8	0
sample 9	0
sample 10	0
sample 11	0
sample 12	0
sample 13	0
sample 14	0
sample 15	0
sample 16	0
sample 17	0
sample 18	0
sample 19	0
sample 20	0
sample 21	0
sample 22	0
sample 23	0
sample 24	0
sample 25	0
sample 26	0
sample 27	0
sample 28	0
sample 29	0
sample 30	0
sample 31	0
sample 32	0
sample 33	0
sample 34	0
sample 35	0
sample 36	0
sample 37	0
sample 38	0
sample 39	0
sample 40	0
sample 41	0
sample 42	0
sample 43	0
sample 44	0
sample 45	0
sample 46	0
sample 47	0
sample 48	0
sample 49	0
sample 50	0
sample 51	0
sample 52	0
sample 53	0
sample 54	0
sample 55	0
sample 56	0
sample 57	0
sample 58	0
sample 59	0
sample 60	0
sample 61	0
sample 62	0
sample 63	0
sample 64	0
sample 65	0
sample 66	0
sample 67	0
sample 68	0
sample 69	0
sample 70	0
sample 71	0
sample 72	0
sample 73	0
sample 74	0
sample 75	0
sample 76	0
sample 77	0
sample 78	0
sample 79	0
sample 80	0
sample 81	0
sample 82	0
sample 83	0
sample 84	0
sample 85	0
sample 86	0
sample 87	0
sample 88	0
sample 89	0
sample 90	0
sample 91	0
sample 92	0
sample 93	0
sample 94	0
sample 95	0
sample 96	0
sample 97	0
sample 98	0
sample 99	0
sample 100	0
		BestKeeper
n		7
geo Mean [CP]		23.342
ar Mean [CP]		23.3457
min [CP]		22.4095
max [CP]		23.8226
std dev [± CP]		0.267479
CV [% CP]		1.14573

## Sheet: Res. Genes
Result - Genes: Repeated Pair-wise Correlation Analysis & Regression Analysis of BestKeeper vs. Housekeeping Genes
	print result pages
CP data of housekeeping Genes:											CP data of Target Genes:
	β-TUB	EF1α	F-box	β-actin	GADPH	PP2A	RPL	SAND	TIP41	UBC
	HKG 1	HKG 2	HKG 3	HKG 4	HKG 5	HKG 6	HKG 7	HKG 8	HKG 9	HKG 10		TG 1	TG 2	TG 3	TG 4	TG 5	TG 6	TG 7	TG 8	TG 9	TG 10		BestKeeper
n	7	7	7	7	7	7	7	7	7	7	n	0	0	0	0	0	0	0	0	0	0		7	n
geo Mean [CP]	25.893	17.3249	25.4955	20.7692	20.0536	27.2096	20.8772	27.2363	26.2403	24.8284	geo Mean [CP]												23.342	geo Mean [CP]
ar Mean [CP]	25.9171	17.3267	25.512	20.7696	20.0645	27.2221	20.8893	27.2514	26.2536	24.8374	ar Mean [CP]												23.3457	ar Mean [CP]
min [CP]	24.1917	16.835	23.6917	20.5733	18.64	25.3833	19.215	25.6333	25.5617	23.3317	min [CP]												22.4095	min [CP]
max [CP]	27.48	17.5617	26.41	20.9617	20.9433	28	21.345	28.1317	28.16	25.3767	max [CP]												23.8226	max [CP]
std dev [± CP]	0.987211	0.206667	0.764435	0.100367	0.460204	0.602177	0.478367	0.820272	0.639864	0.456122	std dev [± CP]												0.267479	std dev [± CP]
CV [% CP]	3.8091	1.19277	2.99638	0.483242	2.29362	2.21208	2.29001	3.01002	2.43725	1.83644	CV [% CP]												1.14573	CV [% CP]
min [x-fold]	-3.25201	-1.40438	-3.49156	-1.14543	-2.66393	-3.5461	-3.16494	-3.03762	-1.60058	-2.82205	min [x-fold]												1.90863	min [x-fold]
max [x-fold]	3.00424	1.17832	1.88487	1.1427	1.85289	1.72959	1.38302	1.86012	3.78355	1.46232	max [x-fold]												1.39529	max [x-fold]
std dev [± x-fold]	1.98235	1.15402	1.69871	1.07205	1.37574	1.51801	1.39317	1.76574	1.55818	1.37185	std dev [± x-fold]												1.2037	std dev [± x-fold]
Pearson correlation coefficient ( r )											Pearson correlation coefficient ( r )
vs.	HKG 1	HKG 2	HKG 3	HKG 4	HKG 5	HKG 6	HKG 7	HKG 8	HKG 9	HKG 10	vs.	TG 1	TG 2	TG 3	TG 4	TG 5	TG 6	TG 7	TG 8	TG 9	TG 10
HKG 2	-0.122	-	-	-	-	-	-	-	-	-	TG 2		-	-	-	-	-	-	-	-	-
p-value	0.79795	-	-	-	-	-	-	-	-	-	p-value		-	-	-	-	-	-	-	-	-
HKG 3	0.559	0.13	-	-	-	-	-	-	-	-	TG3			-	-	-	-	-	-	-	-
p-value	0.191429	0.783458	-	-	-	-	-	-	-	-	p-value			-	-	-	-	-	-	-	-
HKG 4	0.465	-0.49	0.437	-	-	-	-	-	-	-	TG 4				-	-	-	-	-	-	-
p-value	0.29473	0.263277	0.325435	-	-	-	-	-	-	-	p-value				-	-	-	-	-	-	-
HKG 5	-0.51	0.021	-0.551	-0.172	-	-	-	-	-	-	TG 5					-	-	-	-	-	-
p-value	0.240957	0.962058	0.198947	0.712597	-	-	-	-	-	-	p-value					-	-	-	-	-	-
HKG 6	0.493	0.383	0.788	0.536	-0.162	-	-	-	-	-	TG 6						-	-	-	-	-
p-value	0.259977	0.395057	0.0354065	0.214842	0.726538	-	-	-	-	-	p-value						-	-	-	-	-
HKG 7	0.644	0.401	0.779	0.444	-0.195	0.942	-	-	-	-	TG 7							-	-	-	-
p-value	0.118877	0.372093	0.0389021	0.317509	0.678306	0.00151473	-	-	-	-	p-value							-	-	-	-
HKG 8	0.609	-0.04	0.726	0.822	-0.272	0.879	0.769	-	-	-	TG 8								-	-	-
p-value	0.146062	0.931781	0.064751	0.0232058	0.556359	0.00908498	0.0432987	-	-	-	p-value								-	-	-
HKG 9	-0.302	0.151	-0.571	0.152	0.686	0.036	-0.049	0.03	-	-	TG 9									-	-
p-value	0.509436	0.747674	0.179507	0.747674	0.0886219	0.939341	0.916688	0.946907	-	-	p-value									-	-
HKG 10	0.543	0.53	0.596	0.203	0.007	0.813	0.941	0.534	0.043	-	TG10										-
p-value	0.206748	0.220404	0.157808	0.664827	0.984817	0.0262522	0.00159339	0.217606	0.92423	-	p-value										-
BestKeeper vs.	HKG 1	HKG 2	HKG 3	HKG 4	HKG 5	HKG 6	HKG 7	HKG 8	HKG 9	HKG 10	BestKeeper vs.	TG 1	TG 2	TG 3	TG 4	TG 5	TG 6	TG 7	TG 8	TG 9	TG 10
coeff. of corr. [r]	0.62	0.311	0.673	0.556	-0.04	0.951	0.964	0.845	0.148	0.892	coeff. of corr. [r]
p-value	0.136948	0.498141	0.0981112	0.193904	0.931781	0.00100592	0.001	0.0167398	0.754777	0.00689198	p-value
Regression Analysis: HKG vs. BestKeeper											Regression Analysis: TG vs. BestKeeper
	β-TUB	EF1α	F-box	β-actin	GADPH	PP2A	RPL	SAND	TIP41	UBC
	HKG 1	HKG 2	HKG 3	HKG 4	HKG 5	HKG 6	HKG 7	HKG 8	HKG 9	HKG 10		TG 1	TG 2	TG 3	TG 4	TG 5	TG 6	TG 7	TG 8	TG 9	TG 10
	vs.	vs.	vs.	vs.	vs.	vs.	vs.	vs.	vs.	vs.		vs.	vs.	vs.	vs.	vs.	vs.	vs.	vs.	vs.	vs.
	BK	BK	BK	BK	BK	BK	BK	BK	BK	BK		BK	BK	BK	BK	BK	BK	BK	BK	BK	BK
coeff. of corr. [r]	0.62	0.311	0.673	0.556	-0.04	0.951	0.964	0.845	0.148	0.892	coeff. of corr. [r]
coeff. of det. [r^2]	0.384	0.097	0.453	0.309	0.002	0.904	0.929	0.714	0.022	0.796	coeff. of det. [r^2]
intercept [CP]	-13.6661	12.994	-9.2782	16.9366	21.5638	-17.0724	-17.4545	-16.3056	19.0844	-8.7345	intercept [CP]
slope [CP]	1.6955	0.1856	1.4902	0.1642	-0.0642	1.8973	1.6424	1.8657	0.3071	1.438	slope [CP]
SE [CP]	±1.037	±0.274	±0.792	±0.119	±0.774	±0.299	±0.219	±0.571	±0.993	±0.352	SE [CP]
p-value	0.136948	0.498141	0.0981112	0.193904	0.931781	0.00100592	0.001	0.0167398	0.754777	0.00689198	p-value
Power of HKG [x-fold]	3.23889	1.13729	2.80928	1.12054	0.956476	3.72515	3.12185	3.64445	1.23722	2.70945	Power of TG [x-fold]
