# Supplementary material for: Screening and verification of reference genes for analysis of gene expression in winter rapeseed (Brassica rapa L.) under abiotic stress
Source: PLoS One. 2020 Sep 17;15(9):e0236577. doi: 10.1371/journal.pone.0236577 (PMC7498103; doi:10.1371/journal.pone.0236577)
Supplement: S3 File — CL and CR: Cold-treated leaves and roots, respectively; HL and HR: Heat-treated leaves and roots, respectively; NL and NR: Salt-treated leaves and roots, respectively; PL and PR: Drought-treated leaves and roots, respectively; Total: Pooled samples from all treatments. (ZIP) [file pone.0236577.s004.zip › BestKeeper Output/PL.xls]

## Sheet: Intro
BestKeeper © - version 1
Determination of the "most stable" Housekeeping Genes in in real-time PCR by using Repeated Pair-wise Correlation Analysis
Calculation of the geometric average of the "best" Housekeeping Genes CPs => CP Index = BestKeeper
Repeated Pair-wise Correlation & Regression Analysis of the BestKeeper vs. Housekeeping Genes
Repeated Pair-wise Correlation & Regression Analysis of the BestKeeper vs. Target Genes
Determination of sample intergrity, by specific Housekeeping Gene expression variation [InVar]
BestKeeper: Repeated Pair-wise Correlation Analysis is efficiency corrected real-time qPCR
Publication	Biotechnology Letters 26: 509-512
Direct download (mirror)	http://bioinformatics.gene-quantification.info/bestkeeper.html				gene.quantification@wzw.tum.de
Direct support	http://www.wzw.tum.de/gene-quantification/bestkeeper.html				© 2004 M.W. Pfaffl
	name of the gene	efficiency of
		qPCR
Housekeeping genes
HKG 1	β-TUB	2		Housekeeping Gene(s) = black
HKG 2	EF1α	2		Target Gene(s) = blue
HKG 3	F-box	2
HKG 4	β-actin	2			= cells for data and name input
HKG 5	GADPH	2
HKG 6	PP2A	2			= data output
HKG 7	RPL	2
HKG 8	SAND	2			= data output
HKG 9	TIP41	2
HKG 10	UBC	2
Target Genes					= print current page
Target Gene 1		2
Target Gene 2		2
Target Gene 3		2
Target Gene 4		2
Target Gene 5		2
Target Gene 6		2
Target Gene 7		2
Target Gene 8		2
Target Gene 9		2
Target Gene 10		2

## Sheet: HKG vs. BK
Determination of the "most stable" Housekeeping Genes in in real-time PCR by using Repeated Pair-wise Correlation Analysis.
Calculation of the geometric average of the "most stable" Housekeeping Genes => CP Index = BestKeeper									print HKG data input pages
CP data input:	β-TUB	EF1α	F-box	β-actin	GADPH	PP2A	RPL	SAND	TIP41	UBC
	HKG 1	HKG 2	HKG 3	HKG 4	HKG 5	HKG 6	HKG 7	HKG 8	HKG 9	HKG 10	n	BestKeeper	InVar. [± CP]	InVar. [ ± % CP]	InVar. [± x-fold]	HKG 1	Diff. HKG 1 [CP]	Diff. HKG 1 [%]	HKG 2	Diff. HKG 2 [CP]	Diff. HKG 2 [%]	HKG 3	Diff. HKG 3 [CP]	Diff. HKG 3 [%]	HKG 4	Diff. HKG 4 [CP]	Diff. HKG 4 [%]	HKG 5	Diff. HKG 5 [CP]	Diff. HKG 5 [%]	HKG 6	Diff. HKG 6 [CP]	Diff. HKG 6 [%]	HKG 7	Diff. HKG 7 [CP]	Diff. HKG 7 [%]	HKG 8	Diff. HKG 8 [CP]	Diff. HKG 8 [%]	HKG 9	Diff. HKG 9 [CP]	Diff. HKG 9 [%]	HKG 10	Diff. HKG 10 [CP]	Diff. HKG 10 [%]	BestKeeper	Var. [CP]	Var. [% CP]	Var. [CP]
sample 1	24.68	17.7433	25.945	21.005	20.5517	25.8067	20.2783	26.2733	25.8083	23.2017	10	22.9412	±1.26	±5.95	±1.17	24.68	-0.480656	-1.91035	17.7433	-2.45638	-12.1605	25.945	-1.71015	-6.18383	21.005	2.04329	10.7759	20.5517	-0.0982125	-0.475608	25.8067	-0.844346	-3.16816	20.2783	-0.0932621	-0.457804	26.2733	-1.82447	-6.49329	25.8083	-1.26525	-4.67339	23.2017	-1.31789	-5.37484	22.9412	±1.26	±5.95	1.26
sample 2	24.105	20.2267	28.6017	18.735	20.675	26.5867	20.4767	28.5233	26.055	24.855	10	23.6317	±0.61	±2.33	±0.42	24.105	-1.05566	-4.19566	20.2267	0.0269518	0.133427	28.6017	0.946519	3.42258	18.735	-0.226707	-1.1956	20.675	0.0251208	0.121651	26.5867	-0.064346	-0.241439	20.4767	0.105071	0.515773	28.5233	0.425527	1.51445	26.055	-1.01859	-3.76229	24.855	0.335448	1.36808	23.6317	±0.61	±2.33	0.61
sample 3	23.5017	20.8183	28.66	18.7133	20.7233	26.51	20.391	27.775	27.2383	24.6533	10	23.6537	±0.7	±2.79	±0.45	23.5017	-1.65899	-6.59358	20.8183	0.618618	3.06251	28.66	1.00485	3.63351	18.7133	-0.248374	-1.30987	20.7233	0.0734541	0.355712	26.51	-0.141013	-0.529108	20.391	0.0194046	0.0952532	27.775	-0.322807	-1.14887	27.2383	0.164747	0.608515	24.6533	0.133781	0.54561	23.6537	±0.7	±2.79	0.7
sample 4	26.83	20.9103	27.2367	18.725	20.719	26.805	20.453	28.7567	27.8667	25.9683	10	24.1555	±0.69	±2.79	±0.81	26.83	1.66934	6.63474	20.9103	0.710618	3.51796	27.2367	-0.418481	-1.51321	18.725	-0.236707	-1.24834	20.719	0.0691208	0.334727	26.805	0.153987	0.577792	20.453	0.0814046	0.399599	28.7567	0.65886	2.34488	27.8667	0.79308	2.92935	25.9683	1.44878	5.90868	24.1555	±0.69	±2.79	0.69
sample 5	25.2483	20.645	28.4333	17.9383	20.365	26.897	20.1967	28.6283	27.768	24.0017	10	23.7089	±0.58	±2.58	±0.41	25.2483	0.0876778	0.348472	20.645	0.445285	2.20441	28.4333	0.778185	2.81389	17.9383	-1.02337	-5.39705	20.365	-0.284879	-1.37957	26.897	0.245987	0.922994	20.1967	-0.174929	-0.858689	28.6283	0.530527	1.88814	27.768	0.694414	2.56491	24.0017	-0.517885	-2.11213	23.7089	±0.58	±2.58	0.58
sample 6	26.1183	20.275	26.6367	18.8383	20.7083	27.0233	20.4313	28.5567	28.1617	24.94	10	23.9049	±0.59	±2.21	±0.48	26.1183	0.957678	3.80625	20.275	0.0752851	0.372704	26.6367	-1.01848	-3.68279	18.8383	-0.123374	-0.650646	20.7083	0.0584541	0.283072	27.0233	0.372321	1.39702	20.4313	0.0597379	0.293241	28.5567	0.45886	1.63308	28.1617	1.08808	4.01897	24.94	0.420448	1.71475	23.9049	±0.59	±2.21	0.59
sample 7	25.805	20.9833	28.2	18.9133	20.81	26.9483	20.3757	28.255	26.7117	24.11	10	23.8699	±0.4	±1.72	±0.32	25.805	0.644344	2.56092	20.9833	0.783618	3.87935	28.2	0.544852	1.97016	18.9133	-0.0483736	-0.255112	20.81	0.160121	0.775408	26.9483	0.297321	1.11561	20.3757	0.00407126	0.019985	28.255	0.157193	0.55945	26.7117	-0.36192	-1.3368	24.11	-0.409552	-1.67031	23.8699	±0.4	±1.72	0.4
sample 8											0
sample 9											0
sample 10											0
sample 11											0
sample 12											0
sample 13											0
sample 14											0
sample 15											0
sample 16											0
sample 17											0
sample 18											0
sample 19											0
sample 20											0
sample 21											0
sample 22											0
sample 23											0
sample 24											0
sample 25											0
sample 26											0
sample 27											0
sample 28											0
sample 29											0
sample 30											0
sample 31											0
sample 32											0
sample 33											0
sample 34											0
sample 35											0
sample 36											0
sample 37											0
sample 38											0
sample 39											0
sample 40											0
sample 41											0
sample 42											0
sample 43											0
sample 44											0
sample 45											0
sample 46											0
sample 47											0
sample 48											0
sample 49											0
sample 50											0
sample 51											0
sample 52											0
sample 53											0
sample 54											0
sample 55											0
sample 56											0
sample 57											0
sample 58											0
sample 59											0
sample 60											0
sample 61											0
sample 62											0
sample 63											0
sample 64											0
sample 65											0
sample 66											0
sample 67											0
sample 68											0
sample 69											0
sample 70											0
sample 71											0
sample 72											0
sample 73											0
sample 74											0
sample 75											0
sample 76											0
sample 77											0
sample 78											0
sample 79											0
sample 80											0
sample 81											0
sample 82											0
sample 83											0
sample 84											0
sample 85											0
sample 86											0
sample 87											0
sample 88											0
sample 89											0
sample 90											0
sample 91											0
sample 92											0
sample 93											0
sample 94											0
sample 95											0
sample 96											0
sample 97											0
sample 98											0
sample 99											0
sample 100											0
Column data:																																															Var [x-fold]	Var [x-fold]
	HKG 1	HKG 2	HKG 3	HKG 4	HKG 5	HKG 6	HKG 7	HKG 8	HKG 9	HKG 10		BestKeeper				sample 1	0.716652			0.182203			0.305629			4.12185			0.93419			0.556963			0.937401			0.282344			0.416026			0.401122			±1.17	1.17
n	7	7	7	7	7	7	7	7	7	7	7	7	n			sample 2	0.481079			1.01886			1.92722			0.854583			1.01756			0.956379			1.07555			1.34306			0.4936			1.26177			±0.42	0.42
geo Mean [CP]	25.1607	20.1997	27.6551	18.9617	20.6499	26.651	20.3716	28.0978	27.0736	24.5196	--	23.6925	geo Mean [CP]			sample 3	0.316661			1.5354			2.00674			0.841845			1.05223			0.906882			1.01354			0.799513			1.12097			1.09717			±0.45	0.45
ar Mean [CP]	25.184	20.2289	27.6733	18.9812	20.6503	26.6539	20.3718	28.1098	27.0871	24.5329	--	23.6951	ar Mean [CP]			sample 4	3.1807			1.63651			0.748212			0.84868			1.04908			1.11264			1.05805			1.57883			1.73277			2.72977			±0.81	0.81
min [CP]	23.5017	17.7433	25.945	17.9383	20.365	25.8067	20.1967	26.2733	25.8083	23.2017	0	22.9412	min [CP]			sample 5	1.06266			1.36158			1.71497			0.491965			0.82081			1.1859			0.885811			1.44446			1.61823			0.698395			±0.41	0.41
max [CP]	26.83	20.9833	28.66	21.005	20.81	27.0233	20.4767	28.7567	28.1617	25.9683	10	24.1555	max [CP]			sample 6	1.94218			1.05357			0.493636			0.918038			1.04135			1.29443			1.04228			1.37446			2.12591			1.33834			±0.48	0.48
std dev [± CP]	0.932993	0.710776	0.914762	0.578231	0.109714	0.302354	0.0767483	0.62034	0.76751	0.652925	--	0.245355	std dev [± CP]			sample 7	1.56303			1.72144			1.45887			0.967026			1.11738			1.22886			1.00283			1.11512			0.778128			0.752857			±0.32	0.32
CV [% CP]	3.7047	3.51367	3.30557	3.04634	0.531295	1.13437	0.376738	2.20685	2.83349	2.66143	--	1.03547	CV [% CP]			sample 8
																sample 9
Pearson correlation coefficient ( r )																sample 10
	β-TUB	EF1α	F-box	β-actin	GADPH	PP2A	RPL	SAND	TIP41	UBC						sample 11
vs.	HKG 1	HKG 2	HKG 3	HKG 4	HKG 5	HKG 6	HKG 7	HKG 8	HKG 9	HKG 10						sample 12
HKG 2	0.241	-	-	-	-	-	-	-	-	-						sample 13
p-value	0.599639	-	-	-	-	-	-	-	-	-						sample 14
HKG 3	-0.411	0.716	-	-	-	-	-	-	-	-						sample 15
p-value	0.358846	0.0706494	-	-	-	-	-	-	-	-						sample 16
HKG 4	-0.145	-0.905	-0.744	-	-	-	-	-	-	-						sample 17
p-value	0.754777	0.00505943	0.0551611	-	-	-	-	-	-	-						sample 18
HKG 5	0.143	0.337	0.045	0.043	-	-	-	-	-	-						sample 19
p-value	0.761908	0.460014	0.92423	0.92423	-	-	-	-	-	-						sample 20
HKG 6	0.523	0.865	0.427	-0.851	0.219	-	-	-	-	-						sample 21
p-value	0.229002	0.0120011	0.337641	0.0152195	0.638299	-	-	-	-	-						sample 22
HKG 7	0.116	0.338	0.077	-0.117	0.817	0.245	-	-	-	-						sample 23
p-value	0.805231	0.460014	0.871675	0.805231	0.0248149	0.593334	-	-	-	-						sample 24
HKG 8	0.432	0.867	0.524	-0.908	0.146	0.918	0.373	-	-	-						sample 25
p-value	0.33353	0.0115249	0.226102	0.00471495	0.754777	0.00352532	0.409371	-	-	-						sample 26
HKG 9	0.557	0.614	0.045	-0.65	-0.033	0.736	0.038	0.654	-	-						sample 27
p-value	0.193904	0.142345	0.92423	0.114386	0.946907	0.0593807	0.931781	0.11149	-	-						sample 28
HKG 10	0.419	0.645	0.185	-0.532	0.457	0.549	0.744	0.724	0.568	-						sample 29
p-value	0.350234	0.11736	0.691923	0.220404	0.302159	0.201515	0.0551611	0.0655601	0.184186	-						sample 30
																sample 31
BestKeeper vs.	HKG 1	HKG 2	HKG 3	HKG 4	HKG 5	HKG 6	HKG 7	HKG 8	HKG 9	HKG 10						sample 32
coeff. of corr. [r]	0.595	0.896	0.363	-0.776	0.411	0.896	0.485	0.907	0.741	0.828						sample 33
p-value	0.157808	0.0063409	0.42409	0.0403102	0.358846	0.0063409	0.269993	0.00479844	0.0565302	0.0214755						sample 34
																sample 35
																sample 36
Regression Analysis: HKG vs. BestKeeper																sample 37
	β-TUB	EF1α	F-box	β-actin	GADPH	PP2A	RPL	SAND	TIP41	UBC						sample 38
	TG 1	TG 2	TG 3	TG 4	TG 5	TG 6	TG 7	TG 8	TG 9	TG 10						sample 39
	vs.	vs.	vs.	vs.	vs.	vs.	vs.	vs.	vs.	vs.						sample 40
	BK	BK	BK	BK	BK	BK	BK	BK	BK	BK						sample 41
coeff. of corr. [r]	0.595	0.896	0.363	-0.776	0.411	0.896	0.485	0.907	0.741	0.828						sample 42
coeff. of det. [r^2]	0.354	0.803	0.132	0.602	0.169	0.803	0.235	0.823	0.549	0.686						sample 43
intercept [CP]	-18.3769	-43.4442	3.234	65.0749	16.847	3.2078	17.313	-21.3746	-15.6469	-20.7363						sample 44
slope [CP]	1.8384	2.6872	1.0314	-1.9453	0.1605	0.9895	0.1291	2.0884	1.8035	1.9105						sample 45
SE [CP]	±1.031	±0.552	±1.098	±0.656	±0.148	±0.203	±0.097	±0.402	±0.678	±0.536						sample 46
p-value	0.157808	0.0063409	0.42409	0.0403102	0.358846	0.0063409	0.269993	0.00479844	0.0565302	0.0214755						sample 47
Power [x-fold]	3.57613	6.44062	2.04401	0.259661	1.11767	1.9855	1.09361	4.25276	3.49066	3.75939						sample 48
																sample 49
Direct support	http://www.wzw.tum.de/gene-quantification			gene.quantification@wzw.tum.de			© 2003 M.W. Pfaffl									sample 50
																sample 51
																sample 52
																sample 53
																sample 54
																sample 55
																sample 56
																sample 57
																sample 58
																sample 59
																sample 60
																sample 61
																sample 62
																sample 63
																sample 64
																sample 65
																sample 66
																sample 67
																sample 68
																sample 69
																sample 70
																sample 71
																sample 72
																sample 73
																sample 74
																sample 75
																sample 76
																sample 77
																sample 78
																sample 79
																sample 80
																sample 81
																sample 82
																sample 83
																sample 84
																sample 85
																sample 86
																sample 87
																sample 88
																sample 89
																sample 90
														HKG 1	2	sample 91
														HKG 2	2	sample 92
														HKG 3	2	sample 93
														HKG 4	2	sample 94
														HKG 5	2	sample 95
														HKG 6	2	sample 96
														HKG 7	2	sample 97
														HKG 8	2	sample 98
														HKG 9	2	sample 99
														HKG 10	2	sample 100
[truncated: 206 more columns]

## Sheet: Sheet1
β-TUB	3.7047	0.932993				β-TUB			3.7047	3.51367	3.30557	3.04634	0.531295	1.13437	0.376738	2.20685	2.83349	2.66143
EF1α	3.51367	0.710776				EF1α			0.932993	0.710776	0.914762	0.578231	0.109714	0.302354	0.0767483	0.62034	0.76751	0.652925
F-box	3.30557	0.914762				F-box
β-actin	3.04634	0.578231				β-actin
GADPH	0.531295	0.109714				GADPH
PP2A	1.13437	0.302354				PP2A
RPL	0.376738	0.0767483				RPL
SAND	2.20685	0.62034				SAND
TIP41	2.83349	0.76751				TIP41
UBC	2.66143	0.652925				UBC
β-TUB	3.7	0.93	3.7±0.93	β-TUB3.7±0.93
EF1α	3.51	0.71	3.51±0.71	EF1α3.51±0.71
F-box	3.31	0.91	3.31±0.91	F-box3.31±0.91
β-actin	3.05	0.58	3.05±0.58	β-actin3.05±0.58
GADPH	0.53	0.11	0.53±0.11	GADPH0.53±0.11
PP2A	1.13	0.3	1.13±0.3	PP2A1.13±0.3
RPL	0.38	0.08	0.38±0.08	RPL0.38±0.08
SAND	2.21	0.62	2.21±0.62	SAND2.21±0.62
TIP41	2.83	0.77	2.83±0.77	TIP412.83±0.77
UBC	2.66	0.65	2.66±0.65	UBC2.66±0.65
RPL	0.38	0.08	0.38±0.08	RPL0.38±0.08
GADPH	0.53	0.11	0.53±0.11	GADPH0.53±0.11
PP2A	1.13	0.3	1.13±0.3	PP2A1.13±0.3
SAND	2.21	0.62	2.21±0.62	SAND2.21±0.62
UBC	2.66	0.65	2.66±0.65	UBC2.66±0.65
TIP41	2.83	0.77	2.83±0.77	TIP412.83±0.77
β-actin	3.05	0.58	3.05±0.58	β-actin3.05±0.58
F-box	3.31	0.91	3.31±0.91	F-box3.31±0.91
EF1α	3.51	0.71	3.51±0.71	EF1α3.51±0.71
β-TUB	3.7	0.93	3.7±0.93	β-TUB3.7±0.93

## Sheet: BK vs. TG
Repeated Pair-wise Correlation Analysis of BestKeeper vs. Target Genes.
						print TG data input pages		© 2003 M.W. Pfaffl
CP data input:
	TG 1	TG 2	TG 3	TG 4	TG 5	TG 6	TG 7	TG 8	TG 9	TG 10	n	BestKeeper	Var. [± CP]	Var. [ ± % CP]	Var. [± x-fold]	TG 1	Diff. TG 1 [CP]	Diff. TG 1 [%]	TG 2	Diff. TG 2 [CP]	Diff. TG 2 [%]	TG 3	Diff. TG 3 [CP]	Diff. TG 3 [%]	TG 4	Diff. TG 4 [CP]	Diff. TG 4 [%]	TG 5	Diff. TG 5 [CP]	Diff. TG 5 [%]	TG 6	Diff. TG 6 [CP]	Diff. TG 6 [%]	TG 7	Diff. TG 7 [CP]	Diff. TG 7 [%]	TG 8	Diff. TG 8 [CP]	Diff. TG 8 [%]	TG 9	Diff. TG 9 [CP]	Diff. TG 9 [%]	TG 10	Diff. TG 10 [CP]	Diff. TG 10 [%]
sample 1												22.9412	±1.26	±5.95	±1.17
sample 2												23.6317	±0.61	±2.33	±0.42
sample 3												23.6537	±0.7	±2.79	±0.45
sample 4												24.1555	±0.69	±2.79	±0.81
sample 5												23.7089	±0.58	±2.58	±0.41
sample 6												23.9049	±0.59	±2.21	±0.48
sample 7												23.8699	±0.4	±1.72	±0.32
sample 8
sample 9
sample 10
sample 11
sample 12
sample 13
sample 14
sample 15
sample 16
sample 17
sample 18
sample 19
sample 20
sample 21
sample 22
sample 23
sample 24
sample 25
sample 26
sample 27
sample 28
sample 29
sample 30
sample 31
sample 32
sample 33
sample 34
sample 35
sample 36
sample 37
sample 38
sample 39
sample 40
sample 41
sample 42
sample 43
sample 44
sample 45
sample 46
sample 47
sample 48
sample 49
sample 50
sample 51
sample 52
sample 53
sample 54
sample 55
sample 56
sample 57
sample 58
sample 59
sample 60
sample 61
sample 62
sample 63
sample 64
sample 65
sample 66
sample 67
sample 68
sample 69
sample 70
sample 71
sample 72
sample 73
sample 74
sample 75
sample 76
sample 77
sample 78
sample 79
sample 80
sample 81
sample 82
sample 83
sample 84
sample 85
sample 86
sample 87
sample 88
sample 89
sample 90
sample 91
sample 92
sample 93
sample 94
sample 95
sample 96
sample 97
sample 98
sample 99
sample 100
Column data:																																															Var [x-fold]
	TG 1	TG 2	TG 3	TG 4	TG 5	TG 6	TG 7	TG 8	TG 9	TG 10		BestKeeper				sample 1																															#DIV/0!
n	0	0	0	0	0	0	0	0	0	0	7	7	n			sample 2																															#DIV/0!		N
geo Mean [CP]											--	23.6925	geo Mean [CP]			sample 3																															#DIV/0!		sum
ar Mean [CP]											--	23.6951	ar Mean [CP]			sample 4																															#DIV/0!		mean
min [CP]											0	22.9412	min [CP]			sample 5																															#DIV/0!		sums of X^2 and Y^2
max [CP]											0	24.1555	max [CP]			sample 6																															#DIV/0!		SS[X], SS[Y], SC[XY]
std dev [± CP]											--	0.245355	std dev [± CP]			sample 7																															#DIV/0!		variance
CV [% CP]											--	1.03547	CV [% CP]			sample 8																															#DIV/0!		standard deviation
																sample 9																															#DIV/0!
Pearson correlation coefficient ( r )																sample 10																															#DIV/0!		r
																sample 11																															#DIV/0!		r^2
vs.	TG 1	TG 2	TG 3	TG 4	TG 5	TG 6	TG 7	TG 8	TG 9	TG 10						sample 12																															#DIV/0!		intercept
TG 2		-	-	-	-	-	-	-	-	-						sample 13																															#DIV/0!		slope
p-value		-	-	-	-	-	-	-	-	-						sample 14																															#DIV/0!		SE
TG3			-	-	-	-	-	-	-	-						sample 15																															#DIV/0!
p-value			-	-	-	-	-	-	-	-						sample 16																															#DIV/0!
TG 4				-	-	-	-	-	-	-						sample 17																															#DIV/0!
p-value				-	-	-	-	-	-	-						sample 18																															#DIV/0!
TG 5					-	-	-	-	-	-						sample 19																															#DIV/0!
p-value					-	-	-	-	-	-						sample 20																															#DIV/0!
TG 6						-	-	-	-	-						sample 21																															#DIV/0!
p-value						-	-	-	-	-						sample 22																															#DIV/0!
TG 7							-	-	-	-						sample 23																															#DIV/0!
p-value							-	-	-	-						sample 24																															#DIV/0!
TG 8								-	-	-						sample 25																															#DIV/0!
p-value								-	-	-						sample 26																															#DIV/0!
TG 9									-	-						sample 27																															#DIV/0!
p-value									-	-						sample 28																															#DIV/0!
TG10										-						sample 29																															#DIV/0!
p-value										-						sample 30																															#DIV/0!
																sample 31																															#DIV/0!
BestKeeper vs.	TG 1	TG 2	TG 3	TG 4	TG 5	TG 6	TG 7	TG 8	TG 9	TG 10						sample 32																															#DIV/0!
coeff. of corr. [r]																sample 33																															#DIV/0!
p-value																sample 34																															#DIV/0!
																sample 35																															#DIV/0!
																sample 36																															#DIV/0!
Regression Analysis: BestKeeper vs. Target genes																sample 37																															#DIV/0!
																sample 38																															#DIV/0!
	TG 1	TG 2	TG 3	TG 4	TG 5	TG 6	TG 7	TG 8	TG 9	TG 10						sample 39																															#DIV/0!
	vs.	vs.	vs.	vs.	vs.	vs.	vs.	vs.	vs.	vs.						sample 40																															#DIV/0!
	BK	BK	BK	BK	BK	BK	BK	BK	BK	BK						sample 41																															#DIV/0!
coeff. of corr. [r]																sample 42																															#DIV/0!
coeff. of det. [r^2]																sample 43																															#DIV/0!
intercept [CP]																sample 44																															#DIV/0!
slope [CP]																sample 45																															#DIV/0!
SE [CP]																sample 46																															#DIV/0!
p-value																sample 47																															#DIV/0!
Power [x-fold]																sample 48																															#DIV/0!
																sample 49																															#DIV/0!
Direct support	http://www.wzw.tum.de/gene-quantification			gene.quantification@wzw.tum.de			© 2003 M.W. Pfaffl									sample 50																															#DIV/0!
																sample 51																															#DIV/0!
																sample 52																															#DIV/0!
																sample 53																															#DIV/0!
																sample 54																															#DIV/0!
																sample 55																															#DIV/0!
																sample 56																															#DIV/0!
																sample 57																															#DIV/0!
																sample 58																															#DIV/0!
																sample 59																															#DIV/0!
																sample 60																															#DIV/0!
																sample 61																															#DIV/0!
																sample 62																															#DIV/0!
																sample 63																															#DIV/0!
																sample 64																															#DIV/0!
																sample 65																															#DIV/0!
																sample 66																															#DIV/0!
																sample 67																															#DIV/0!
																sample 68																															#DIV/0!
																sample 69																															#DIV/0!
																sample 70																															#DIV/0!
																sample 71																															#DIV/0!
																sample 72																															#DIV/0!
																sample 73																															#DIV/0!
																sample 74																															#DIV/0!
																sample 75																															#DIV/0!
																sample 76																															#DIV/0!
																sample 77																															#DIV/0!
																sample 78																															#DIV/0!
																sample 79																															#DIV/0!
																sample 80																															#DIV/0!
																sample 81																															#DIV/0!
																sample 82																															#DIV/0!
																sample 83																															#DIV/0!
																sample 84																															#DIV/0!
																sample 85																															#DIV/0!
																sample 86																															#DIV/0!
																sample 87																															#DIV/0!
																sample 88																															#DIV/0!
																sample 89																															#DIV/0!
																sample 90																															#DIV/0!
														TG 1	2	sample 91																															#DIV/0!
														TG 2	2	sample 92																															#DIV/0!
														TG 3	2	sample 93																															#DIV/0!
														TG 4	2	sample 94																															#DIV/0!
														TG 5	2	sample 95																															#DIV/0!
														TG 6	2	sample 96																															#DIV/0!
														TG 7	2	sample 97																															#DIV/0!
														TG 8	2	sample 98																															#DIV/0!
														TG 9	2	sample 99																															#DIV/0!
														TG 10	2	sample 100																															#DIV/0!
[truncated: 205 more columns]

## Sheet: Res. Samples
Result - Sample integrity: Variation [InVar] based on selected Housekeeping Genes
		print result pages
	n	BestKeeper	InVar. [± CP]	InVar. [ ± % CP]	InVar. [± x-fold]	InVar. [± CP]	InVar. [ ± % CP]	InVar. [± x-fold]
sample 1	10	22.9412	±1.26	±5.95	±1.17	1.26	5.95	1.17
sample 2	10	23.6317	±0.61	±2.33	±0.42	0.61	2.33	0.42
sample 3	10	23.6537	±0.7	±2.79	±0.45	0.7	2.79	0.45
sample 4	10	24.1555	±0.69	±2.79	±0.81	0.69	2.79	0.81
sample 5	10	23.7089	±0.58	±2.58	±0.41	0.58	2.58	0.41
sample 6	10	23.9049	±0.59	±2.21	±0.48	0.59	2.21	0.48
sample 7	10	23.8699	±0.4	±1.72	±0.32	0.4	1.72	0.32
sample 8	0
sample 9	0
sample 10	0
sample 11	0
sample 12	0
sample 13	0
sample 14	0
sample 15	0
sample 16	0
sample 17	0
sample 18	0
sample 19	0
sample 20	0
sample 21	0
sample 22	0
sample 23	0
sample 24	0
sample 25	0
sample 26	0
sample 27	0
sample 28	0
sample 29	0
sample 30	0
sample 31	0
sample 32	0
sample 33	0
sample 34	0
sample 35	0
sample 36	0
sample 37	0
sample 38	0
sample 39	0
sample 40	0
sample 41	0
sample 42	0
sample 43	0
sample 44	0
sample 45	0
sample 46	0
sample 47	0
sample 48	0
sample 49	0
sample 50	0
sample 51	0
sample 52	0
sample 53	0
sample 54	0
sample 55	0
sample 56	0
sample 57	0
sample 58	0
sample 59	0
sample 60	0
sample 61	0
sample 62	0
sample 63	0
sample 64	0
sample 65	0
sample 66	0
sample 67	0
sample 68	0
sample 69	0
sample 70	0
sample 71	0
sample 72	0
sample 73	0
sample 74	0
sample 75	0
sample 76	0
sample 77	0
sample 78	0
sample 79	0
sample 80	0
sample 81	0
sample 82	0
sample 83	0
sample 84	0
sample 85	0
sample 86	0
sample 87	0
sample 88	0
sample 89	0
sample 90	0
sample 91	0
sample 92	0
sample 93	0
sample 94	0
sample 95	0
sample 96	0
sample 97	0
sample 98	0
sample 99	0
sample 100	0
		BestKeeper
n		7
geo Mean [CP]		23.6925
ar Mean [CP]		23.6951
min [CP]		22.9412
max [CP]		24.1555
std dev [± CP]		0.245355
CV [% CP]		1.03547

## Sheet: Res. Genes
Result - Genes: Repeated Pair-wise Correlation Analysis & Regression Analysis of BestKeeper vs. Housekeeping Genes
	print result pages
CP data of housekeeping Genes:											CP data of Target Genes:
	β-TUB	EF1α	F-box	β-actin	GADPH	PP2A	RPL	SAND	TIP41	UBC
	HKG 1	HKG 2	HKG 3	HKG 4	HKG 5	HKG 6	HKG 7	HKG 8	HKG 9	HKG 10		TG 1	TG 2	TG 3	TG 4	TG 5	TG 6	TG 7	TG 8	TG 9	TG 10		BestKeeper
n	7	7	7	7	7	7	7	7	7	7	n	0	0	0	0	0	0	0	0	0	0		7	n
geo Mean [CP]	25.1607	20.1997	27.6551	18.9617	20.6499	26.651	20.3716	28.0978	27.0736	24.5196	geo Mean [CP]												23.6925	geo Mean [CP]
ar Mean [CP]	25.184	20.2289	27.6733	18.9812	20.6503	26.6539	20.3718	28.1098	27.0871	24.5329	ar Mean [CP]												23.6951	ar Mean [CP]
min [CP]	23.5017	17.7433	25.945	17.9383	20.365	25.8067	20.1967	26.2733	25.8083	23.2017	min [CP]												22.9412	min [CP]
max [CP]	26.83	20.9833	28.66	21.005	20.81	27.0233	20.4767	28.7567	28.1617	25.9683	max [CP]												24.1555	max [CP]
std dev [± CP]	0.932993	0.710776	0.914762	0.578231	0.109714	0.302354	0.0767483	0.62034	0.76751	0.652925	std dev [± CP]												0.245355	std dev [± CP]
CV [% CP]	3.7047	3.51367	3.30557	3.04634	0.531295	1.13437	0.376738	2.20685	2.83349	2.66143	CV [% CP]												1.03547	CV [% CP]
min [x-fold]	-3.15795	-5.48838	-3.27194	-2.03267	-1.21831	-1.79545	-1.12891	-3.54178	-2.40369	-2.493	min [x-fold]												1.6833	min [x-fold]
max [x-fold]	3.1807	1.72144	2.00674	4.12185	1.11738	1.29443	1.07555	1.57883	2.12591	2.72977	max [x-fold]												1.37845	max [x-fold]
std dev [± x-fold]	1.90923	1.63668	1.88526	1.49302	1.07901	1.23315	1.05464	1.53724	1.70233	1.57235	std dev [± x-fold]												1.18538	std dev [± x-fold]
Pearson correlation coefficient ( r )											Pearson correlation coefficient ( r )
vs.	HKG 1	HKG 2	HKG 3	HKG 4	HKG 5	HKG 6	HKG 7	HKG 8	HKG 9	HKG 10	vs.	TG 1	TG 2	TG 3	TG 4	TG 5	TG 6	TG 7	TG 8	TG 9	TG 10
HKG 2	0.241	-	-	-	-	-	-	-	-	-	TG 2		-	-	-	-	-	-	-	-	-
p-value	0.599639	-	-	-	-	-	-	-	-	-	p-value		-	-	-	-	-	-	-	-	-
HKG 3	-0.411	0.716	-	-	-	-	-	-	-	-	TG3			-	-	-	-	-	-	-	-
p-value	0.358846	0.0706494	-	-	-	-	-	-	-	-	p-value			-	-	-	-	-	-	-	-
HKG 4	-0.145	-0.905	-0.744	-	-	-	-	-	-	-	TG 4				-	-	-	-	-	-	-
p-value	0.754777	0.00505943	0.0551611	-	-	-	-	-	-	-	p-value				-	-	-	-	-	-	-
HKG 5	0.143	0.337	0.045	0.043	-	-	-	-	-	-	TG 5					-	-	-	-	-	-
p-value	0.761908	0.460014	0.92423	0.92423	-	-	-	-	-	-	p-value					-	-	-	-	-	-
HKG 6	0.523	0.865	0.427	-0.851	0.219	-	-	-	-	-	TG 6						-	-	-	-	-
p-value	0.229002	0.0120011	0.337641	0.0152195	0.638299	-	-	-	-	-	p-value						-	-	-	-	-
HKG 7	0.116	0.338	0.077	-0.117	0.817	0.245	-	-	-	-	TG 7							-	-	-	-
p-value	0.805231	0.460014	0.871675	0.805231	0.0248149	0.593334	-	-	-	-	p-value							-	-	-	-
HKG 8	0.432	0.867	0.524	-0.908	0.146	0.918	0.373	-	-	-	TG 8								-	-	-
p-value	0.33353	0.0115249	0.226102	0.00471495	0.754777	0.00352532	0.409371	-	-	-	p-value								-	-	-
HKG 9	0.557	0.614	0.045	-0.65	-0.033	0.736	0.038	0.654	-	-	TG 9									-	-
p-value	0.193904	0.142345	0.92423	0.114386	0.946907	0.0593807	0.931781	0.11149	-	-	p-value									-	-
HKG 10	0.419	0.645	0.185	-0.532	0.457	0.549	0.744	0.724	0.568	-	TG10										-
p-value	0.350234	0.11736	0.691923	0.220404	0.302159	0.201515	0.0551611	0.0655601	0.184186	-	p-value										-
BestKeeper vs.	HKG 1	HKG 2	HKG 3	HKG 4	HKG 5	HKG 6	HKG 7	HKG 8	HKG 9	HKG 10	BestKeeper vs.	TG 1	TG 2	TG 3	TG 4	TG 5	TG 6	TG 7	TG 8	TG 9	TG 10
coeff. of corr. [r]	0.595	0.896	0.363	-0.776	0.411	0.896	0.485	0.907	0.741	0.828	coeff. of corr. [r]
p-value	0.157808	0.0063409	0.42409	0.0403102	0.358846	0.0063409	0.269993	0.00479844	0.0565302	0.0214755	p-value
Regression Analysis: HKG vs. BestKeeper											Regression Analysis: TG vs. BestKeeper
	β-TUB	EF1α	F-box	β-actin	GADPH	PP2A	RPL	SAND	TIP41	UBC
	HKG 1	HKG 2	HKG 3	HKG 4	HKG 5	HKG 6	HKG 7	HKG 8	HKG 9	HKG 10		TG 1	TG 2	TG 3	TG 4	TG 5	TG 6	TG 7	TG 8	TG 9	TG 10
	vs.	vs.	vs.	vs.	vs.	vs.	vs.	vs.	vs.	vs.		vs.	vs.	vs.	vs.	vs.	vs.	vs.	vs.	vs.	vs.
	BK	BK	BK	BK	BK	BK	BK	BK	BK	BK		BK	BK	BK	BK	BK	BK	BK	BK	BK	BK
coeff. of corr. [r]	0.595	0.896	0.363	-0.776	0.411	0.896	0.485	0.907	0.741	0.828	coeff. of corr. [r]
coeff. of det. [r^2]	0.354	0.803	0.132	0.602	0.169	0.803	0.235	0.823	0.549	0.686	coeff. of det. [r^2]
intercept [CP]	-18.3769	-43.4442	3.234	65.0749	16.847	3.2078	17.313	-21.3746	-15.6469	-20.7363	intercept [CP]
slope [CP]	1.8384	2.6872	1.0314	-1.9453	0.1605	0.9895	0.1291	2.0884	1.8035	1.9105	slope [CP]
SE [CP]	±1.031	±0.552	±1.098	±0.656	±0.148	±0.203	±0.097	±0.402	±0.678	±0.536	SE [CP]
p-value	0.157808	0.0063409	0.42409	0.0403102	0.358846	0.0063409	0.269993	0.00479844	0.0565302	0.0214755	p-value
Power of HKG [x-fold]	3.57613	6.44062	2.04401	0.259661	1.11767	1.9855	1.09361	4.25276	3.49066	3.75939	Power of TG [x-fold]
