# Supplementary material for: Screening and verification of reference genes for analysis of gene expression in winter rapeseed (Brassica rapa L.) under abiotic stress
Source: PLoS One. 2020 Sep 17;15(9):e0236577. doi: 10.1371/journal.pone.0236577 (PMC7498103; doi:10.1371/journal.pone.0236577)
Supplement: S3 File — CL and CR: Cold-treated leaves and roots, respectively; HL and HR: Heat-treated leaves and roots, respectively; NL and NR: Salt-treated leaves and roots, respectively; PL and PR: Drought-treated leaves and roots, respectively; Total: Pooled samples from all treatments. (ZIP) [file pone.0236577.s004.zip › BestKeeper Output/PR.xls]

## Sheet: Intro
BestKeeper © - version 1
Determination of the "most stable" Housekeeping Genes in in real-time PCR by using Repeated Pair-wise Correlation Analysis
Calculation of the geometric average of the "best" Housekeeping Genes CPs => CP Index = BestKeeper
Repeated Pair-wise Correlation & Regression Analysis of the BestKeeper vs. Housekeeping Genes
Repeated Pair-wise Correlation & Regression Analysis of the BestKeeper vs. Target Genes
Determination of sample intergrity, by specific Housekeeping Gene expression variation [InVar]
BestKeeper: Repeated Pair-wise Correlation Analysis is efficiency corrected real-time qPCR
Publication	Biotechnology Letters 26: 509-512
Direct download (mirror)	http://bioinformatics.gene-quantification.info/bestkeeper.html				gene.quantification@wzw.tum.de
Direct support	http://www.wzw.tum.de/gene-quantification/bestkeeper.html				© 2004 M.W. Pfaffl
	name of the gene	efficiency of
		qPCR
Housekeeping genes
HKG 1	β-TUB	2		Housekeeping Gene(s) = black
HKG 2	EF1α	2		Target Gene(s) = blue
HKG 3	F-box	2
HKG 4	β-actin	2			= cells for data and name input
HKG 5	GADPH	2
HKG 6	PP2A	2			= data output
HKG 7	RPL	2
HKG 8	SAND	2			= data output
HKG 9	TIP41	2
HKG 10	UBC	2
Target Genes					= print current page
Target Gene 1		2
Target Gene 2		2
Target Gene 3		2
Target Gene 4		2
Target Gene 5		2
Target Gene 6		2
Target Gene 7		2
Target Gene 8		2
Target Gene 9		2
Target Gene 10		2

## Sheet: HKG vs. BK
Determination of the "most stable" Housekeeping Genes in in real-time PCR by using Repeated Pair-wise Correlation Analysis.
Calculation of the geometric average of the "most stable" Housekeeping Genes => CP Index = BestKeeper									print HKG data input pages
CP data input:	β-TUB	EF1α	F-box	β-actin	GADPH	PP2A	RPL	SAND	TIP41	UBC
	HKG 1	HKG 2	HKG 3	HKG 4	HKG 5	HKG 6	HKG 7	HKG 8	HKG 9	HKG 10	n	BestKeeper	InVar. [± CP]	InVar. [ ± % CP]	InVar. [± x-fold]	HKG 1	Diff. HKG 1 [CP]	Diff. HKG 1 [%]	HKG 2	Diff. HKG 2 [CP]	Diff. HKG 2 [%]	HKG 3	Diff. HKG 3 [CP]	Diff. HKG 3 [%]	HKG 4	Diff. HKG 4 [CP]	Diff. HKG 4 [%]	HKG 5	Diff. HKG 5 [CP]	Diff. HKG 5 [%]	HKG 6	Diff. HKG 6 [CP]	Diff. HKG 6 [%]	HKG 7	Diff. HKG 7 [CP]	Diff. HKG 7 [%]	HKG 8	Diff. HKG 8 [CP]	Diff. HKG 8 [%]	HKG 9	Diff. HKG 9 [CP]	Diff. HKG 9 [%]	HKG 10	Diff. HKG 10 [CP]	Diff. HKG 10 [%]	BestKeeper	Var. [CP]	Var. [% CP]	Var. [CP]
sample 1	24.4917	17.095	23.6917	20.6617	20.3433	25.3833	19.215	25.6333	26.5867	23.3317	10	22.4371	±1.22	±5.12	±0.46	24.4917	0.118403	0.485789	17.095	-2.17809	-11.3012	23.6917	-3.31593	-12.2778	20.6617	0.414325	2.04632	20.3433	0.54056	2.72972	25.3833	-0.753161	-2.88165	19.215	-0.752088	-3.76664	25.6333	-1.82598	-6.64978	26.5867	-0.513409	-1.89449	23.3317	-0.73892	-3.0698	22.4371	±1.22	±5.12	1.22
sample 2	23.3717	19.4583	27.3283	20.4283	19.0233	26.295	20.1717	28.1583	27.31	24.2017	10	23.3255	±0.52	±2.22	±0.32	23.3717	-1.0016	-4.10941	19.4583	0.185244	0.961156	27.3283	0.320737	1.18758	20.4283	0.180991	0.893901	19.0233	-0.77944	-3.93601	26.295	0.158505	0.606452	20.1717	0.204579	1.02458	28.1583	0.699015	2.54564	27.31	0.209924	0.774626	24.2017	0.13108	0.544566	23.3255	±0.52	±2.22	0.52
sample 3	24.6917	19.8067	27.6817	19.2467	19.86	26.31	20.15	28.38	26.6317	24.155	10	23.4407	±0.55	±2.42	±0.4	24.6917	0.318403	1.30636	19.8067	0.533578	2.76851	27.6817	0.674071	2.49586	19.2467	-1.00068	-4.94226	19.86	0.0572272	0.288986	26.31	0.173505	0.663843	20.15	0.182912	0.916069	28.38	0.920682	3.35289	26.6317	-0.468409	-1.72844	24.155	0.0844137	0.350692	23.4407	±0.55	±2.42	0.55
sample 4	24.3767	19.6483	27.9767	20.381	19.7917	26.375	20.2367	28.32	28.3083	23.93	10	23.676	±0.46	±1.7	±0.48	24.3767	0.00340264	0.0139606	19.6483	0.375244	1.94699	27.9767	0.969071	3.58814	20.381	0.133658	0.660126	19.7917	-0.0111062	-0.056084	26.375	0.238505	0.912538	20.2367	0.269579	1.35012	28.32	0.860682	3.13439	28.3083	1.20826	4.4585	23.93	-0.140586	-0.584059	23.676	±0.46	±1.7	0.46
sample 5	24.5617	19.4033	27.6817	20.2583	19.925	26.155	20.0483	27.3233	27.14	24.2917	10	23.4507	±0.21	±0.8	±0.19	24.5617	0.188403	0.772989	19.4033	0.130244	0.675784	27.6817	0.674071	2.49586	20.2583	0.0109912	0.0542848	19.925	0.122227	0.617222	26.155	0.0185054	0.0708028	20.0483	0.0812456	0.406897	27.3233	-0.135985	-0.495222	27.14	0.0399242	0.147322	24.2917	0.22108	0.918467	23.4507	±0.21	±0.8	0.21
sample 6	24.395	19.7317	27.84	20.26	19.8317	26.254	19.9017	27.005	26.8783	24.2267	10	23.4119	±0.35	±1.4	±0.29	24.395	0.021736	0.0891796	19.7317	0.458578	2.37937	27.84	0.832404	3.08211	20.26	0.0126579	0.0625164	19.8317	0.0288938	0.145908	26.254	0.117505	0.449584	19.9017	-0.0654211	-0.327645	27.005	-0.454318	-1.65451	26.8783	-0.221742	-0.818235	24.2267	0.15608	0.648428	23.4119	±0.35	±1.4	0.35
sample 7	24.7517	19.93	27.1233	20.5283	19.868	26.1967	20.065	27.5	26.8833	24.3733	10	23.5146	±0.24	±1.14	±0.2	24.7517	0.378403	1.55253	19.93	0.656911	3.40844	27.1233	0.115737	0.428537	20.5283	0.280991	1.38779	19.868	0.0652272	0.329384	26.1967	0.060172	0.230222	20.065	0.0979122	0.490368	27.5	0.040682	0.148154	26.8833	-0.216742	-0.799785	24.3733	0.302747	1.25775	23.5146	±0.24	±1.14	0.24
sample 8											0
sample 9											0
sample 10											0
sample 11											0
sample 12											0
sample 13											0
sample 14											0
sample 15											0
sample 16											0
sample 17											0
sample 18											0
sample 19											0
sample 20											0
sample 21											0
sample 22											0
sample 23											0
sample 24											0
sample 25											0
sample 26											0
sample 27											0
sample 28											0
sample 29											0
sample 30											0
sample 31											0
sample 32											0
sample 33											0
sample 34											0
sample 35											0
sample 36											0
sample 37											0
sample 38											0
sample 39											0
sample 40											0
sample 41											0
sample 42											0
sample 43											0
sample 44											0
sample 45											0
sample 46											0
sample 47											0
sample 48											0
sample 49											0
sample 50											0
sample 51											0
sample 52											0
sample 53											0
sample 54											0
sample 55											0
sample 56											0
sample 57											0
sample 58											0
sample 59											0
sample 60											0
sample 61											0
sample 62											0
sample 63											0
sample 64											0
sample 65											0
sample 66											0
sample 67											0
sample 68											0
sample 69											0
sample 70											0
sample 71											0
sample 72											0
sample 73											0
sample 74											0
sample 75											0
sample 76											0
sample 77											0
sample 78											0
sample 79											0
sample 80											0
sample 81											0
sample 82											0
sample 83											0
sample 84											0
sample 85											0
sample 86											0
sample 87											0
sample 88											0
sample 89											0
sample 90											0
sample 91											0
sample 92											0
sample 93											0
sample 94											0
sample 95											0
sample 96											0
sample 97											0
sample 98											0
sample 99											0
sample 100											0
Column data:																																															Var [x-fold]	Var [x-fold]
	HKG 1	HKG 2	HKG 3	HKG 4	HKG 5	HKG 6	HKG 7	HKG 8	HKG 9	HKG 10		BestKeeper				sample 1	1.08553			0.220968			0.100417			1.33267			1.45454			0.593302			0.593744			0.282049			0.700565			0.599188			±0.46	0.46
n	7	7	7	7	7	7	7	7	7	7	7	7	n			sample 2	0.499447			1.13701			1.24897			1.13366			0.582593			1.11613			1.15235			1.6234			1.15663			1.09511			±0.32	0.32
geo Mean [CP]	24.3733	19.2731	27.0076	20.2473	19.8028	26.1365	19.9671	27.4593	27.1001	24.0706	--	23.3193	geo Mean [CP]			sample 3	1.24695			1.44751			1.59557			0.499766			1.04046			1.1278			1.13517			1.89301			0.722761			1.06026			±0.4	0.4
ar Mean [CP]	24.3771	19.2962	27.0462	20.252	19.8061	26.1384	19.9698	27.4743	27.1055	24.0729	--	23.3224	ar Mean [CP]			sample 4	1.00236			1.29706			1.95758			1.09707			0.992331			1.17977			1.20546			1.8159			2.31058			0.90715			±0.48	0.48
min [CP]	23.3717	17.095	23.6917	19.2467	19.0233	25.3833	19.215	25.6333	26.5867	23.3317	0	22.4371	min [CP]			sample 5	1.1395			1.09448			1.59557			1.00765			1.08841			1.01291			1.05793			0.910048			1.02806			1.16561			±0.19	0.19
max [CP]	24.7517	19.93	27.9767	20.6617	20.3433	26.375	20.2367	28.38	28.3083	24.3733	10	23.676	max [CP]			sample 6	1.01518			1.37419			1.78065			1.00881			1.02023			1.08486			0.955666			0.729855			0.857529			1.11426			±0.29	0.29
std dev [± CP]	0.287415	0.628912	0.958435	0.287252	0.227796	0.215741	0.235102	0.703197	0.411973	0.252585	--	0.252923	std dev [± CP]			sample 7	1.2999			1.5767			1.08353			1.21503			1.04625			1.04259			1.07022			1.0286			0.860506			1.23349			±0.2	0.2
CV [% CP]	1.17903	3.25925	3.5437	1.41838	1.15013	0.825381	1.17729	2.55947	1.51989	1.04925	--	1.08446	CV [% CP]			sample 8
																sample 9
Pearson correlation coefficient ( r )																sample 10
	β-TUB	EF1α	F-box	β-actin	GADPH	PP2A	RPL	SAND	TIP41	UBC						sample 11
vs.	HKG 1	HKG 2	HKG 3	HKG 4	HKG 5	HKG 6	HKG 7	HKG 8	HKG 9	HKG 10						sample 12
HKG 2	0.004	-	-	-	-	-	-	-	-	-						sample 13
p-value	0.992408	-	-	-	-	-	-	-	-	-						sample 14
HKG 3	-0.073	0.956	-	-	-	-	-	-	-	-						sample 15
p-value	0.879144	0.001	-	-	-	-	-	-	-	-						sample 16
HKG 4	-0.263	-0.421	-0.43	-	-	-	-	-	-	-						sample 17
p-value	0.568518	0.345993	0.33353	-	-	-	-	-	-	-						sample 18
HKG 5	0.833	-0.526	-0.536	0.04	-	-	-	-	-	-						sample 19
p-value	0.0198897	0.226102	0.214842	0.931781	-	-	-	-	-	-						sample 20
HKG 6	-0.171	0.963	0.977	-0.427	-0.641	-	-	-	-	-						sample 21
p-value	0.712597	0.001	0.001	0.337641	0.120414	-	-	-	-	-						sample 22
HKG 7	-0.189	0.925	0.934	-0.403	-0.661	0.972	-	-	-	-						sample 23
p-value	0.685098	0.002826	0.0020828	0.372093	0.105924	0.001	-	-	-	-						sample 24
HKG 8	-0.237	0.821	0.829	-0.529	-0.665	0.907	0.953	-	-	-						sample 25
p-value	0.605985	0.0234656	0.0212404	0.223236	0.10325	0.00479844	0.001	-	-	-						sample 26
HKG 9	-0.302	0.321	0.458	0.238	-0.358	0.488	0.538	0.519	-	-						sample 27
p-value	0.509436	0.481533	0.302159	0.605985	0.429087	0.266616	0.212111	0.231938	-	-						sample 28
HKG 10	-0.033	0.915	0.849	-0.298	-0.532	0.826	0.802	0.635	0.085	-						sample 29
p-value	0.946907	0.00386706	0.0157081	0.515149	0.220404	0.0219545	0.0300992	0.125148	0.856782	-						sample 30
																sample 31
BestKeeper vs.	HKG 1	HKG 2	HKG 3	HKG 4	HKG 5	HKG 6	HKG 7	HKG 8	HKG 9	HKG 10						sample 32
coeff. of corr. [r]	0.027	0.962	0.967	-0.336	-0.469	0.962	0.95	0.842	0.538	0.83						sample 33
p-value	0.95448	0.001	0.001	0.460014	0.287464	0.001	0.00103325	0.0174704	0.212111	0.020779						sample 34
																sample 35
																sample 36
Regression Analysis: HKG vs. BestKeeper																sample 37
	β-TUB	EF1α	F-box	β-actin	GADPH	PP2A	RPL	SAND	TIP41	UBC						sample 38
	TG 1	TG 2	TG 3	TG 4	TG 5	TG 6	TG 7	TG 8	TG 9	TG 10						sample 39
	vs.	vs.	vs.	vs.	vs.	vs.	vs.	vs.	vs.	vs.						sample 40
	BK	BK	BK	BK	BK	BK	BK	BK	BK	BK						sample 41
coeff. of corr. [r]	0.027	0.962	0.967	-0.336	-0.469	0.962	0.95	0.842	0.538	0.83						sample 42
coeff. of det. [r^2]	0.001	0.925	0.935	0.113	0.22	0.925	0.903	0.709	0.289	0.689						sample 43
intercept [CP]	23.6657	-35.4291	-56.9039	29.2823	30.4012	7.2472	0.8436	-19.5012	8.8322	7.1272						sample 44
slope [CP]	0.0305	2.3465	3.5996	-0.3872	-0.4543	0.81	0.8201	2.0142	0.7835	0.7266						sample 45
SE [CP]	±0.509	±0.296	±0.421	±0.481	±0.379	±0.102	±0.119	±0.573	±0.544	±0.217						sample 46
p-value	0.95448	0.001	0.001	0.460014	0.287464	0.001	0.00103325	0.0174704	0.212111	0.020779						sample 47
Power [x-fold]	1.02137	5.08589	12.1224	0.764612	0.729864	1.75321	1.76553	4.03957	1.7213	1.65473						sample 48
																sample 49
Direct support	http://www.wzw.tum.de/gene-quantification			gene.quantification@wzw.tum.de			© 2003 M.W. Pfaffl									sample 50
																sample 51
																sample 52
																sample 53
																sample 54
																sample 55
																sample 56
																sample 57
																sample 58
																sample 59
																sample 60
																sample 61
																sample 62
																sample 63
																sample 64
																sample 65
																sample 66
																sample 67
																sample 68
																sample 69
																sample 70
																sample 71
																sample 72
																sample 73
																sample 74
																sample 75
																sample 76
																sample 77
																sample 78
																sample 79
																sample 80
																sample 81
																sample 82
																sample 83
																sample 84
																sample 85
																sample 86
																sample 87
																sample 88
																sample 89
																sample 90
														HKG 1	2	sample 91
														HKG 2	2	sample 92
														HKG 3	2	sample 93
														HKG 4	2	sample 94
														HKG 5	2	sample 95
														HKG 6	2	sample 96
														HKG 7	2	sample 97
														HKG 8	2	sample 98
														HKG 9	2	sample 99
														HKG 10	2	sample 100
[truncated: 206 more columns]

## Sheet: Sheet1
β-TUB	1.17903	0.287415				β-TUB				1.17903	3.25925	3.5437	1.41838	1.15013	0.825381	1.17729	2.55947	1.51989	1.04925
EF1α	3.25925	0.628912				EF1α				0.287415	0.628912	0.958435	0.287252	0.227796	0.215741	0.235102	0.703197	0.411973	0.252585
F-box	3.5437	0.958435				F-box
β-actin	1.41838	0.287252				β-actin
GADPH	1.15013	0.227796				GADPH
PP2A	0.825381	0.215741				PP2A
RPL	1.17729	0.235102				RPL
SAND	2.55947	0.703197				SAND
TIP41	1.51989	0.411973				TIP41
UBC	1.04925	0.252585				UBC
β-TUB	1.18	0.29	1.18±0.29	β-TUB1.18±0.29
EF1α	3.26	0.63	3.26±0.63	EF1α3.26±0.63
F-box	3.54	0.96	3.54±0.96	F-box3.54±0.96
β-actin	1.42	0.29	1.42±0.29	β-actin1.42±0.29
GADPH	1.15	0.23	1.15±0.23	GADPH1.15±0.23
PP2A	0.83	0.22	0.83±0.22	PP2A0.83±0.22
RPL	1.18	0.24	1.18±0.24	RPL1.18±0.24
SAND	2.56	0.7	2.56±0.7	SAND2.56±0.7
TIP41	1.52	0.41	1.52±0.41	TIP411.52±0.41
UBC	1.05	0.25	1.05±0.25	UBC1.05±0.25
PP2A	0.83	0.22	0.83±0.22	PP2A0.83±0.22
UBC	1.05	0.25	1.05±0.25	UBC1.05±0.25
GADPH	1.15	0.23	1.15±0.23	GADPH1.15±0.23
β-TUB	1.18	0.29	1.18±0.29	β-TUB1.18±0.29
RPL	1.18	0.24	1.18±0.24	RPL1.18±0.24
β-actin	1.42	0.29	1.42±0.29	β-actin1.42±0.29
TIP41	1.52	0.41	1.52±0.41	TIP411.52±0.41
SAND	2.56	0.7	2.56±0.7	SAND2.56±0.7
EF1α	3.26	0.63	3.26±0.63	EF1α3.26±0.63
F-box	3.54	0.96	3.54±0.96	F-box3.54±0.96

## Sheet: BK vs. TG
Repeated Pair-wise Correlation Analysis of BestKeeper vs. Target Genes.
						print TG data input pages		© 2003 M.W. Pfaffl
CP data input:
	TG 1	TG 2	TG 3	TG 4	TG 5	TG 6	TG 7	TG 8	TG 9	TG 10	n	BestKeeper	Var. [± CP]	Var. [ ± % CP]	Var. [± x-fold]	TG 1	Diff. TG 1 [CP]	Diff. TG 1 [%]	TG 2	Diff. TG 2 [CP]	Diff. TG 2 [%]	TG 3	Diff. TG 3 [CP]	Diff. TG 3 [%]	TG 4	Diff. TG 4 [CP]	Diff. TG 4 [%]	TG 5	Diff. TG 5 [CP]	Diff. TG 5 [%]	TG 6	Diff. TG 6 [CP]	Diff. TG 6 [%]	TG 7	Diff. TG 7 [CP]	Diff. TG 7 [%]	TG 8	Diff. TG 8 [CP]	Diff. TG 8 [%]	TG 9	Diff. TG 9 [CP]	Diff. TG 9 [%]	TG 10	Diff. TG 10 [CP]	Diff. TG 10 [%]
sample 1												22.4371	±1.22	±5.12	±0.46
sample 2												23.3255	±0.52	±2.22	±0.32
sample 3												23.4407	±0.55	±2.42	±0.4
sample 4												23.676	±0.46	±1.7	±0.48
sample 5												23.4507	±0.21	±0.8	±0.19
sample 6												23.4119	±0.35	±1.4	±0.29
sample 7												23.5146	±0.24	±1.14	±0.2
sample 8
sample 9
sample 10
sample 11
sample 12
sample 13
sample 14
sample 15
sample 16
sample 17
sample 18
sample 19
sample 20
sample 21
sample 22
sample 23
sample 24
sample 25
sample 26
sample 27
sample 28
sample 29
sample 30
sample 31
sample 32
sample 33
sample 34
sample 35
sample 36
sample 37
sample 38
sample 39
sample 40
sample 41
sample 42
sample 43
sample 44
sample 45
sample 46
sample 47
sample 48
sample 49
sample 50
sample 51
sample 52
sample 53
sample 54
sample 55
sample 56
sample 57
sample 58
sample 59
sample 60
sample 61
sample 62
sample 63
sample 64
sample 65
sample 66
sample 67
sample 68
sample 69
sample 70
sample 71
sample 72
sample 73
sample 74
sample 75
sample 76
sample 77
sample 78
sample 79
sample 80
sample 81
sample 82
sample 83
sample 84
sample 85
sample 86
sample 87
sample 88
sample 89
sample 90
sample 91
sample 92
sample 93
sample 94
sample 95
sample 96
sample 97
sample 98
sample 99
sample 100
Column data:																																															Var [x-fold]
	TG 1	TG 2	TG 3	TG 4	TG 5	TG 6	TG 7	TG 8	TG 9	TG 10		BestKeeper				sample 1																															#DIV/0!
n	0	0	0	0	0	0	0	0	0	0	7	7	n			sample 2																															#DIV/0!		N
geo Mean [CP]											--	23.3193	geo Mean [CP]			sample 3																															#DIV/0!		sum
ar Mean [CP]											--	23.3224	ar Mean [CP]			sample 4																															#DIV/0!		mean
min [CP]											0	22.4371	min [CP]			sample 5																															#DIV/0!		sums of X^2 and Y^2
max [CP]											0	23.676	max [CP]			sample 6																															#DIV/0!		SS[X], SS[Y], SC[XY]
std dev [± CP]											--	0.252923	std dev [± CP]			sample 7																															#DIV/0!		variance
CV [% CP]											--	1.08446	CV [% CP]			sample 8																															#DIV/0!		standard deviation
																sample 9																															#DIV/0!
Pearson correlation coefficient ( r )																sample 10																															#DIV/0!		r
																sample 11																															#DIV/0!		r^2
vs.	TG 1	TG 2	TG 3	TG 4	TG 5	TG 6	TG 7	TG 8	TG 9	TG 10						sample 12																															#DIV/0!		intercept
TG 2		-	-	-	-	-	-	-	-	-						sample 13																															#DIV/0!		slope
p-value		-	-	-	-	-	-	-	-	-						sample 14																															#DIV/0!		SE
TG3			-	-	-	-	-	-	-	-						sample 15																															#DIV/0!
p-value			-	-	-	-	-	-	-	-						sample 16																															#DIV/0!
TG 4				-	-	-	-	-	-	-						sample 17																															#DIV/0!
p-value				-	-	-	-	-	-	-						sample 18																															#DIV/0!
TG 5					-	-	-	-	-	-						sample 19																															#DIV/0!
p-value					-	-	-	-	-	-						sample 20																															#DIV/0!
TG 6						-	-	-	-	-						sample 21																															#DIV/0!
p-value						-	-	-	-	-						sample 22																															#DIV/0!
TG 7							-	-	-	-						sample 23																															#DIV/0!
p-value							-	-	-	-						sample 24																															#DIV/0!
TG 8								-	-	-						sample 25																															#DIV/0!
p-value								-	-	-						sample 26																															#DIV/0!
TG 9									-	-						sample 27																															#DIV/0!
p-value									-	-						sample 28																															#DIV/0!
TG10										-						sample 29																															#DIV/0!
p-value										-						sample 30																															#DIV/0!
																sample 31																															#DIV/0!
BestKeeper vs.	TG 1	TG 2	TG 3	TG 4	TG 5	TG 6	TG 7	TG 8	TG 9	TG 10						sample 32																															#DIV/0!
coeff. of corr. [r]																sample 33																															#DIV/0!
p-value																sample 34																															#DIV/0!
																sample 35																															#DIV/0!
																sample 36																															#DIV/0!
Regression Analysis: BestKeeper vs. Target genes																sample 37																															#DIV/0!
																sample 38																															#DIV/0!
	TG 1	TG 2	TG 3	TG 4	TG 5	TG 6	TG 7	TG 8	TG 9	TG 10						sample 39																															#DIV/0!
	vs.	vs.	vs.	vs.	vs.	vs.	vs.	vs.	vs.	vs.						sample 40																															#DIV/0!
	BK	BK	BK	BK	BK	BK	BK	BK	BK	BK						sample 41																															#DIV/0!
coeff. of corr. [r]																sample 42																															#DIV/0!
coeff. of det. [r^2]																sample 43																															#DIV/0!
intercept [CP]																sample 44																															#DIV/0!
slope [CP]																sample 45																															#DIV/0!
SE [CP]																sample 46																															#DIV/0!
p-value																sample 47																															#DIV/0!
Power [x-fold]																sample 48																															#DIV/0!
																sample 49																															#DIV/0!
Direct support	http://www.wzw.tum.de/gene-quantification			gene.quantification@wzw.tum.de			© 2003 M.W. Pfaffl									sample 50																															#DIV/0!
																sample 51																															#DIV/0!
																sample 52																															#DIV/0!
																sample 53																															#DIV/0!
																sample 54																															#DIV/0!
																sample 55																															#DIV/0!
																sample 56																															#DIV/0!
																sample 57																															#DIV/0!
																sample 58																															#DIV/0!
																sample 59																															#DIV/0!
																sample 60																															#DIV/0!
																sample 61																															#DIV/0!
																sample 62																															#DIV/0!
																sample 63																															#DIV/0!
																sample 64																															#DIV/0!
																sample 65																															#DIV/0!
																sample 66																															#DIV/0!
																sample 67																															#DIV/0!
																sample 68																															#DIV/0!
																sample 69																															#DIV/0!
																sample 70																															#DIV/0!
																sample 71																															#DIV/0!
																sample 72																															#DIV/0!
																sample 73																															#DIV/0!
																sample 74																															#DIV/0!
																sample 75																															#DIV/0!
																sample 76																															#DIV/0!
																sample 77																															#DIV/0!
																sample 78																															#DIV/0!
																sample 79																															#DIV/0!
																sample 80																															#DIV/0!
																sample 81																															#DIV/0!
																sample 82																															#DIV/0!
																sample 83																															#DIV/0!
																sample 84																															#DIV/0!
																sample 85																															#DIV/0!
																sample 86																															#DIV/0!
																sample 87																															#DIV/0!
																sample 88																															#DIV/0!
																sample 89																															#DIV/0!
																sample 90																															#DIV/0!
														TG 1	2	sample 91																															#DIV/0!
														TG 2	2	sample 92																															#DIV/0!
														TG 3	2	sample 93																															#DIV/0!
														TG 4	2	sample 94																															#DIV/0!
														TG 5	2	sample 95																															#DIV/0!
														TG 6	2	sample 96																															#DIV/0!
														TG 7	2	sample 97																															#DIV/0!
														TG 8	2	sample 98																															#DIV/0!
														TG 9	2	sample 99																															#DIV/0!
														TG 10	2	sample 100																															#DIV/0!
[truncated: 205 more columns]

## Sheet: Res. Samples
Result - Sample integrity: Variation [InVar] based on selected Housekeeping Genes
		print result pages
	n	BestKeeper	InVar. [± CP]	InVar. [ ± % CP]	InVar. [± x-fold]	InVar. [± CP]	InVar. [ ± % CP]	InVar. [± x-fold]
sample 1	10	22.4371	±1.22	±5.12	±0.46	1.22	5.12	0.46
sample 2	10	23.3255	±0.52	±2.22	±0.32	0.52	2.22	0.32
sample 3	10	23.4407	±0.55	±2.42	±0.4	0.55	2.42	0.4
sample 4	10	23.676	±0.46	±1.7	±0.48	0.46	1.7	0.48
sample 5	10	23.4507	±0.21	±0.8	±0.19	0.21	0.8	0.19
sample 6	10	23.4119	±0.35	±1.4	±0.29	0.35	1.4	0.29
sample 7	10	23.5146	±0.24	±1.14	±0.2	0.24	1.14	0.2
sample 8	0
sample 9	0
sample 10	0
sample 11	0
sample 12	0
sample 13	0
sample 14	0
sample 15	0
sample 16	0
sample 17	0
sample 18	0
sample 19	0
sample 20	0
sample 21	0
sample 22	0
sample 23	0
sample 24	0
sample 25	0
sample 26	0
sample 27	0
sample 28	0
sample 29	0
sample 30	0
sample 31	0
sample 32	0
sample 33	0
sample 34	0
sample 35	0
sample 36	0
sample 37	0
sample 38	0
sample 39	0
sample 40	0
sample 41	0
sample 42	0
sample 43	0
sample 44	0
sample 45	0
sample 46	0
sample 47	0
sample 48	0
sample 49	0
sample 50	0
sample 51	0
sample 52	0
sample 53	0
sample 54	0
sample 55	0
sample 56	0
sample 57	0
sample 58	0
sample 59	0
sample 60	0
sample 61	0
sample 62	0
sample 63	0
sample 64	0
sample 65	0
sample 66	0
sample 67	0
sample 68	0
sample 69	0
sample 70	0
sample 71	0
sample 72	0
sample 73	0
sample 74	0
sample 75	0
sample 76	0
sample 77	0
sample 78	0
sample 79	0
sample 80	0
sample 81	0
sample 82	0
sample 83	0
sample 84	0
sample 85	0
sample 86	0
sample 87	0
sample 88	0
sample 89	0
sample 90	0
sample 91	0
sample 92	0
sample 93	0
sample 94	0
sample 95	0
sample 96	0
sample 97	0
sample 98	0
sample 99	0
sample 100	0
		BestKeeper
n		7
geo Mean [CP]		23.3193
ar Mean [CP]		23.3224
min [CP]		22.4371
max [CP]		23.676
std dev [± CP]		0.252923
CV [% CP]		1.08446

## Sheet: Res. Genes
Result - Genes: Repeated Pair-wise Correlation Analysis & Regression Analysis of BestKeeper vs. Housekeeping Genes
	print result pages
CP data of housekeeping Genes:											CP data of Target Genes:
	β-TUB	EF1α	F-box	β-actin	GADPH	PP2A	RPL	SAND	TIP41	UBC
	HKG 1	HKG 2	HKG 3	HKG 4	HKG 5	HKG 6	HKG 7	HKG 8	HKG 9	HKG 10		TG 1	TG 2	TG 3	TG 4	TG 5	TG 6	TG 7	TG 8	TG 9	TG 10		BestKeeper
n	7	7	7	7	7	7	7	7	7	7	n	0	0	0	0	0	0	0	0	0	0		7	n
geo Mean [CP]	24.3733	19.2731	27.0076	20.2473	19.8028	26.1365	19.9671	27.4593	27.1001	24.0706	geo Mean [CP]												23.3193	geo Mean [CP]
ar Mean [CP]	24.3771	19.2962	27.0462	20.252	19.8061	26.1384	19.9698	27.4743	27.1055	24.0729	ar Mean [CP]												23.3224	ar Mean [CP]
min [CP]	23.3717	17.095	23.6917	19.2467	19.0233	25.3833	19.215	25.6333	26.5867	23.3317	min [CP]												22.4371	min [CP]
max [CP]	24.7517	19.93	27.9767	20.6617	20.3433	26.375	20.2367	28.38	28.3083	24.3733	max [CP]												23.676	max [CP]
std dev [± CP]	0.287415	0.628912	0.958435	0.287252	0.227796	0.215741	0.235102	0.703197	0.411973	0.252585	std dev [± CP]												0.252923	std dev [± CP]
CV [% CP]	1.17903	3.25925	3.5437	1.41838	1.15013	0.825381	1.17729	2.55947	1.51989	1.04925	CV [% CP]												1.08446	CV [% CP]
min [x-fold]	-2.00222	-4.52554	-9.95851	-2.00094	-1.71646	-1.68548	-1.68423	-3.54549	-1.42742	-1.66893	min [x-fold]												1.84313	min [x-fold]
max [x-fold]	1.2999	1.5767	1.95758	1.33267	1.45454	1.17977	1.20546	1.89301	2.31058	1.23349	max [x-fold]												1.28051	max [x-fold]
std dev [± x-fold]	1.22045	1.5464	1.9432	1.22031	1.17104	1.1613	1.17699	1.62811	1.3305	1.19134	std dev [± x-fold]												1.19162	std dev [± x-fold]
Pearson correlation coefficient ( r )											Pearson correlation coefficient ( r )
vs.	HKG 1	HKG 2	HKG 3	HKG 4	HKG 5	HKG 6	HKG 7	HKG 8	HKG 9	HKG 10	vs.	TG 1	TG 2	TG 3	TG 4	TG 5	TG 6	TG 7	TG 8	TG 9	TG 10
HKG 2	0.004	-	-	-	-	-	-	-	-	-	TG 2		-	-	-	-	-	-	-	-	-
p-value	0.992408	-	-	-	-	-	-	-	-	-	p-value		-	-	-	-	-	-	-	-	-
HKG 3	-0.073	0.956	-	-	-	-	-	-	-	-	TG3			-	-	-	-	-	-	-	-
p-value	0.879144	0.001	-	-	-	-	-	-	-	-	p-value			-	-	-	-	-	-	-	-
HKG 4	-0.263	-0.421	-0.43	-	-	-	-	-	-	-	TG 4				-	-	-	-	-	-	-
p-value	0.568518	0.345993	0.33353	-	-	-	-	-	-	-	p-value				-	-	-	-	-	-	-
HKG 5	0.833	-0.526	-0.536	0.04	-	-	-	-	-	-	TG 5					-	-	-	-	-	-
p-value	0.0198897	0.226102	0.214842	0.931781	-	-	-	-	-	-	p-value					-	-	-	-	-	-
HKG 6	-0.171	0.963	0.977	-0.427	-0.641	-	-	-	-	-	TG 6						-	-	-	-	-
p-value	0.712597	0.001	0.001	0.337641	0.120414	-	-	-	-	-	p-value						-	-	-	-	-
HKG 7	-0.189	0.925	0.934	-0.403	-0.661	0.972	-	-	-	-	TG 7							-	-	-	-
p-value	0.685098	0.002826	0.0020828	0.372093	0.105924	0.001	-	-	-	-	p-value							-	-	-	-
HKG 8	-0.237	0.821	0.829	-0.529	-0.665	0.907	0.953	-	-	-	TG 8								-	-	-
p-value	0.605985	0.0234656	0.0212404	0.223236	0.10325	0.00479844	0.001	-	-	-	p-value								-	-	-
HKG 9	-0.302	0.321	0.458	0.238	-0.358	0.488	0.538	0.519	-	-	TG 9									-	-
p-value	0.509436	0.481533	0.302159	0.605985	0.429087	0.266616	0.212111	0.231938	-	-	p-value									-	-
HKG 10	-0.033	0.915	0.849	-0.298	-0.532	0.826	0.802	0.635	0.085	-	TG10										-
p-value	0.946907	0.00386706	0.0157081	0.515149	0.220404	0.0219545	0.0300992	0.125148	0.856782	-	p-value										-
BestKeeper vs.	HKG 1	HKG 2	HKG 3	HKG 4	HKG 5	HKG 6	HKG 7	HKG 8	HKG 9	HKG 10	BestKeeper vs.	TG 1	TG 2	TG 3	TG 4	TG 5	TG 6	TG 7	TG 8	TG 9	TG 10
coeff. of corr. [r]	0.027	0.962	0.967	-0.336	-0.469	0.962	0.95	0.842	0.538	0.83	coeff. of corr. [r]
p-value	0.95448	0.001	0.001	0.460014	0.287464	0.001	0.00103325	0.0174704	0.212111	0.020779	p-value
Regression Analysis: HKG vs. BestKeeper											Regression Analysis: TG vs. BestKeeper
	β-TUB	EF1α	F-box	β-actin	GADPH	PP2A	RPL	SAND	TIP41	UBC
	HKG 1	HKG 2	HKG 3	HKG 4	HKG 5	HKG 6	HKG 7	HKG 8	HKG 9	HKG 10		TG 1	TG 2	TG 3	TG 4	TG 5	TG 6	TG 7	TG 8	TG 9	TG 10
	vs.	vs.	vs.	vs.	vs.	vs.	vs.	vs.	vs.	vs.		vs.	vs.	vs.	vs.	vs.	vs.	vs.	vs.	vs.	vs.
	BK	BK	BK	BK	BK	BK	BK	BK	BK	BK		BK	BK	BK	BK	BK	BK	BK	BK	BK	BK
coeff. of corr. [r]	0.027	0.962	0.967	-0.336	-0.469	0.962	0.95	0.842	0.538	0.83	coeff. of corr. [r]
coeff. of det. [r^2]	0.001	0.925	0.935	0.113	0.22	0.925	0.903	0.709	0.289	0.689	coeff. of det. [r^2]
intercept [CP]	23.6657	-35.4291	-56.9039	29.2823	30.4012	7.2472	0.8436	-19.5012	8.8322	7.1272	intercept [CP]
slope [CP]	0.0305	2.3465	3.5996	-0.3872	-0.4543	0.81	0.8201	2.0142	0.7835	0.7266	slope [CP]
SE [CP]	±0.509	±0.296	±0.421	±0.481	±0.379	±0.102	±0.119	±0.573	±0.544	±0.217	SE [CP]
p-value	0.95448	0.001	0.001	0.460014	0.287464	0.001	0.00103325	0.0174704	0.212111	0.020779	p-value
Power of HKG [x-fold]	1.02137	5.08589	12.1224	0.764612	0.729864	1.75321	1.76553	4.03957	1.7213	1.65473	Power of TG [x-fold]
