# Supplementary material for: Screening and verification of reference genes for analysis of gene expression in winter rapeseed (Brassica rapa L.) under abiotic stress
Source: PLoS One. 2020 Sep 17;15(9):e0236577. doi: 10.1371/journal.pone.0236577 (PMC7498103; doi:10.1371/journal.pone.0236577)
Supplement: S4 File — (ZIP) [file pone.0236577.s005.zip]

Archive with 50 entries (40 files):
- actin/
- actin/0002_31120061204487_(ACTIN-2).seq
- actin/018658258.2.seq
- actin/DNAMAN4-primer1.seq
- actin/DNAMAN5-primer2.seq
- EF1/
- EF1/0013_31120061204498_(EF1D-1)_[EF1D-S].seq
- EF1/ef1-a.seq
- EF1/ef1-s.seq
- EF1/XM_009122323.2.seq
- f-box/
- f-box/0042_311200612045541_(F-BOX-2).seq
- f-box/f-box-a.seq
- f-box/f-box-s.seq
- f-box/XM_009153742.3.seq
- gadph/
- gadph/0017_31120061204502_(GADPH-2)_[CAOPH-S].seq
- gadph/gadph1.seq
- gadph/gadph2.seq
- gadph/XM_009125769.3.seq
- PP2A/
- PP2A/0044_31120061204763_(PP2A-3).seq
- PP2A/pp2a-a.seq
- PP2A/pp2a-s.seq
- PP2A/XM_009120007.3.seq
- RPL/
- RPL/0037_31120061204555_(RPL-3.seq
- RPL/rpl-a.seq
- RPL/rpl-s.seq
- RPL/XM_009148505.3.seq
- SAND/
- SAND/0007_31120061204492_(SAND-1)_[SAND-S].seq
- SAND/sand-a.seq
- SAND/sand-s.seq
- SAND/XM_009135631.3.seq
- tip41/
- tip41/0026_31120061204511_(TIP41-2)_[T7P41-S].seq
- tip41/tip41-a.seq
- tip41/tip41-s.seq
- tip41/XM_009116214.seq
- TUB/
- TUB/0029_31120061204514_(B-TUB-2)_[B-TUB-S].seq
- TUB/tub-a.seq
- TUB/tub-s.seq
- TUB/XM_009125342.3.seq
- UBC/
- UBC/0034_31120061204515_(UBC-3)_[UBC-S].seq
- UBC/ubc-a.seq
- UBC/ubc-s.seq
- UBC/XM_009136845.seq
