# Supplementary material for: Screening and verification of reference genes for analysis of gene expression in winter rapeseed (Brassica rapa L.) under abiotic stress
Source: PLoS One. 2020 Sep 17;15(9):e0236577. doi: 10.1371/journal.pone.0236577 (PMC7498103; doi:10.1371/journal.pone.0236577)
Supplement: S4 File — (ZIP) [file pone.0236577.s005.zip › actin/018658258.2.seq]

1        TATTTATTTA TTTATATTTG AAAGGCGGAA AATAAAGTAG TAGAGATAAT AAGCCCGCCT
61       ATTTAAATTC AACATTGTTT CTCCCTCTTT GGATTGTCTC TCGTTATCCT CACCTTCATT
121      ATCCCCGGCG AGACGAAGAA AGAAAGAGAG AGGAGGAAGA CTAAGCCAGA AGAAAGAGAG
181      AGAATCGTCT TGATTCCTTA GTTCTTCTTT CTTCGATCTC ATCTTCTTCT TCTTCTTCCG
241      ATCTTTCTAA CTCACGCTTA TTAAAAAAAA TGGCTGAGGC TGATGACATT CAACCCATCG
301      TCTGTGACAA TGGTACCGGA ATGGTCAAGG CTGGTTTCGC CGGCGACGAT GCTCCCAGGG
361      CTGTTTTCCC CAGTGTTGTT GGTAGGCCAA GGCATCACGG TGTCATGGTT GGGATGAACC
421      AGAAGGATGC CTACGTCGGT GACGAGGCAC AGTCCAAGAG AGGTATCCTC ACCTTGAAGT
481      ACCCCATCGA GCACGGTGTT GTTAGCAACT GGGATGACAT GGAGAAGATC TGGCATCACA
541      CTTTCTACAA TGAGCTCCGT ATCGCTCCTG AAGAGCACCC GGTTCTTCTT ACCGAGGCTC
601      CTCTTAACCC AAAGGCTAAC AGAGAGAAGA TGACTCAGAT CATGTTTGAA ACTTTCAACT
661      CTCCGGCTAT GTATGTCGCT ATTCAAGCTG TTCTCTCCTT GTACGCCAGT GGTCGTACTA
721      CCGGTATTGT GCTTGATTCT GGTGATGGTG TGTCTCACAC TGTGCCAATC TACGAGGGTT
781      TCTCTCTCCC CCACGCCATC CTCCGTCTCG ACCTCGCTGG TCGTGACCTT ACTGATTACC
841      TCATGAAGAT CCTTACCGAG AGAGGCTACA TGTTCACCAC AACAGCCGAG CGGGAAATTG
901      TGAGAGACAT CAAGGAGAAG CTTTCCTTTG TCGCTGTCGA CTACGAGCAG GAGATGGAGA
961      CTTCCAAAAC CAGCTCTTCC ATCGAGAAGA ACTACGAGTT GCCCGACGGG CAAGTGATCA
1021     CCATCGGTGC TGAGAGATTC AGGTGCCCGG AGGTCTTGTT CCAGCCGTCG TTCGTGGGAA
1081     TGGAAGCTGC TGGAATCCAC GAGACGACTT ACAACTCGAT CATGAAGTGT GACGTGGATA
1141     TCAGGAAGGA CTTGTACGGT AACATCGTGC TCAGTGGTGG AACCACTATG TTCTCGGGTA
1201     TTGCAGACCG TATGAGCAAA GAGATCACAG CACTTGCACC TAGCAGCATG AAGATTAAGG
1261     TGGTTGCACC TCCCGAGAGG AAGTACAGTG TGTGGATCGG TGGTTCCATT CTTGCTTCCC
1321     TCAGCACATT CCAGCAGATG TGGATCTCCA AGGCTGAGTA TGATGAGGCA GGTCCAGGGA
1381     TTGTTCACAG AAAATGCTTC TAAGCTCTCT CTCTCTCAAG TAAAGGCTGT GGGTTTTATG
1441     AATGGGATCA AAGTTTCTTT TTTTTTCCCT ATCCTATTTG CTTCTCCATT TGTTTGTTTC
1501     ATTTTCTTTC TTTTGTTTCT GTGCACTTGC GTGTAACAAA ACTCTTATGG GATTTTACCT
1561     TACGTCTGCG TTTGAAAGAA ACAGCTTTCG TTTTGCGTTA TAGTCCATTG TTTTTGTTAC
1621     TCGAGTGACC GATTTGATGT CTTCTTATTT TTCTATAATT TCTTTCAACA CTGGGAAGAA
1681     GAACCTTTGA TACTCTTTGT TTTGTTAATA TACGTATTGT ATGAGATACG ATTCTATTGA
