# Supplementary material for: Screening and verification of reference genes for analysis of gene expression in winter rapeseed (Brassica rapa L.) under abiotic stress
Source: PLoS One. 2020 Sep 17;15(9):e0236577. doi: 10.1371/journal.pone.0236577 (PMC7498103; doi:10.1371/journal.pone.0236577)
Supplement: S4 File — (ZIP) [file pone.0236577.s005.zip › EF1/XM_009122323.2.seq]

1        TTCAAAAAAA AAAAAGATCC AAAACGCATA AGGGCAAATT GGTAAAACTA GAACCACAAA
61       GAAAACGCGA AAACCCTAAA GCTCGTAGCT ATAAGTACCT GATTAGTTTC AGTCTTAGGG
121      TGCGCTCTCA TTTCAGTTTC GTAGCCGCAA GTCCTCCTCT CAGATTCTTA CTTGCAGCTA
181      TGGGTAAAGA GAAGTTTCAC ATCAACATCG TGGTCATTGG CCATGTCGAC TCTGGGAAAT
241      CGACCACCAC TGGTCACTTG ATCTACAAGC TTGGTGGTAT TGACAAGCGT GTCATTGAGA
301      GGTTCGAGAA GGAAGCTGCT GAGATGAACA AGAGGTCTTT CAAGTACGCG TGGGTGTTGG
361      ACAAACTTAA GGCCGAGCGT GAGCGTGGTA TCACCATTGA TATTGCTCTC TGGAAGTTCG
421      AGACCACCAA GTACTACTGC ACGGTCATTG ATGCCCCTGG TCATCGTGAT TTCATCAAGA
481      ACATGATTAC TGGTACCTCC CAGGCTGATT GTGCTGTCCT CATCATTGAC TCCACCACTG
541      GTGGTTTTGA AGCTGGTATC TCCAAGGATG GTCAGACCCG TGAGCATGCT CTTCTTGCTT
601      TCACCCTTGG TGTCAAGCAA ATGATTTGCT GCTGTAACAA GATGGATGCC ACTACCCCCA
661      AGTACTCCAA GGCTAGGTAC GATGAGATCA TCAAGGAGGT GTCTTCCTAC TTGAAGAAGG
721      TTGGGTACAA CCCTGACAAA ATCCCATTCG TCCCCATCTC TGGATTCGAG GGTGACAACA
781      TGATTGAGAG GTCCACCAAC CTTGACTGGT ACAAGGGACC AACTCTCCTT GAGGCTCTTG
841      ACCAGATCAA CGAGCCCAAG AGGCCCTCGG ACAAGCCCCT CCGTCTCCCA CTTCAGGATG
901      TCTACAAGAT CGGTGGTATT GGAACGGTGC CAGTGGGACG TGTTGAGACC GGTATGCTCA
961      AGCCCGGTAT GGTTGTGACC TTTGCTCCTT CAGGGTTGAC CACTGAGGTT AAGTCTGTTG
1021     AGATGCACCA CGAGTCTCTT GTGGAGGCAC TTCCAGGTGA CAACGTTGGG TTCAATGTTA
1081     AGAATGTTGC TGTGAAGGAT CTTAAGCGTG GGTATGTTGC ATCTAACTCC AAGGATGACC
1141     CAGCTAAGGG AGCTGCCAAC TTCACATCCC AGGTCATAAT CATGAACCAC CCTGGTCAGA
1201     TCGGTAACGG ATACGCCCCA GTCCTCGATT GCCACACGTC CCACATTGCA GTCAAGTTCT
1261     CTGAGATCTT GACCAAGATT GACAGGCGAT CTGGTAAGGA GATCGAGAAG GAGCCCAAGT
1321     TTTTGAAGAA TGGTGATGCT GGTATGGTTA AGATGACTCC AACCAAGCCC ATGGTTGTCG
1381     AGACTTTCTC AGAGTACCCA CCGTTGGGAC GTTTCGCTGT CAGGGACATG AGGCAGACCG
1441     TTGCTGTTGG TGTCATCAAG AGTGTTGACA AGAAGGACCC AACCGGTGCC AAGGTGACCA
1501     AGGCCGCAGT GAAGAAGGGA GCCAAATGAT GAGACTTCTC TCGTCTTTGT GTTTTCTTTG
1561     CTTTTAAAAA AACTTTGATG GCGTTTGAGC CTTTGTTCTT TTATTTTCTG TGACTTTCTC
1621     ATCTCTACCT CCTTTTTTTT TCATATCTCT GAGACTTATG GGTTACAATT ATGCAGTTTC
1681     TGGATAATTT TGCGTAGTGT GTTTTAGTGT TTTGTTTTGC TACAAATTAA TTTTCTTTGT
1741     TCTTGAA
