# Supplementary material for: Screening and verification of reference genes for analysis of gene expression in winter rapeseed (Brassica rapa L.) under abiotic stress
Source: PLoS One. 2020 Sep 17;15(9):e0236577. doi: 10.1371/journal.pone.0236577 (PMC7498103; doi:10.1371/journal.pone.0236577)
Supplement: S4 File — (ZIP) [file pone.0236577.s005.zip › f-box/XM_009153742.3.seq]

1        GTAAAAATCA TTTGCTAAAT GTCCACACTA ATTTTGTAAA CTCGTTTTCT TCAATGAAAC
61       ATAACTAATC AGTGCGTGTG GGTTAAGAAA AATACTTATT CAACGTACGT AGACATAGTC
121      TATATTTCTT GGATTATGGA TTAGTAAACT TATAGCAGAG TAGATGAATG ATGATATTAT
181      TTCTAGTTAC AAAAGACTAA TAGATGCTAT TTTCTAAATA AGATGCGCGT ATGTTTTATT
241      AAATATCACC ATATAGTTAA CGTAAATGAC TACAATATAA ATGATAAACA CATATTTATA
301      TAAAAAGGAA AAATATGAAT AGATCACAAC TGGATGCTAG TATACTAGTA GTGTGGAATA
361      TTCCAGTAGA TATGCCAACT AAATTTTTAT GTTTTCATGA TATTAAAGCT TCCTTTTTGC
421      CATTTTCTGA TTTAAGAAAG CTTTAGTTTG CAAGATGAAC TTTAAATAAT TTTTGTCTTA
481      TCTTCTTCTT GGATTTGGAA AACTATTTTC TTTCCTTTTT CTATAAGCAT ATTCTCACTC
541      TCTCGCACAC AGTCAGACAC GCATACACAC ACTTCACGAT ATATAATATC ATAAACATAG
601      CTTTTTGCCT TTTTCGAGTT TTTACCGGCG ATTTCTTGAA TATGAGTCGT GTATGGTTTT
661      GTCGTTGCTC GCTTATTGCA GAAAAAATAA TAATAAGTCA CTGCCTTTAC TGCTCCAATA
721      TTTTTAAAAA TTAGTATTTT CTTCTGGCAT ATTCTAAATC AAGCTTGAAT TTTCCCTGCA
781      ACTGAGGGTG GATTACCTTC CTCTCTTTTG CAAAAAGATG AAGAAGATTA ACAAGAAGAA
841      GAAGAAGCAG AAGGAAAGAG AAGAGAGCTT ACTATCATAT TTTCTAGGGT TTGTCTTCCC
901      CTAGAGGGAA TGTCAAAGGC GTACGTAGTA GCAGAAGGGA TGGATTATTA CCAAGAAATG
961      TTGACGTTAG GACAAGACCA CACCGGTCGT ATTCGGGCAA GCTCGAGCAG GTCCAGACCA
1021     AGGAAGGTAC GGATCCGTGA ATACAAGATT CCGGATCTAA ACGCAGATCC TTGTTTGGAT
1081     ATGGACGAAG AAGACACAGG AGAGGTGGTA GTATTCAGAC CTCAGGATGC AGATTATTCA
1141     CTAAACGTTC CTCAGCTCCC TTACGAGCTA GAGGTCGAGA TACTCGCACG CCTCCCGCGT
1201     TTCGAGTATT GGAAACTTAA GTTTCTTAAC AAGCGTTTCT CGCGTCTACT AAAGGAAGGT
1261     AAAATCTTCA AGGTGAGGCG TGACCGCGGC GTGGTTGAAC CGTCTGTCTT TATGCGGTCC
1321     CACGGCGACA CGAAATGGAC TATGTTCGAT AAGAACTTCG AGAATTACCA GGAGGTTCCG
1381     GAACTTCCTT TACCTTCCGA CAGCTCCTTC TTCCTTGGAG ATAAAGAATC GCTTTGCGCT
1441     GGAACGCATT TGATTGTCAC TGGGAACGAG GGAGAGAGCA TCGCTTTGTG GCGGTACGAG
1501     CTGGAGACGA GCAAGTGGTT CAAGGGCCCC GCAATGATCA CGCCGAGGAT CTTGTTCGCT
1561     TCAGCTACGT GTGGGAGCGT TGCGTTTGTA GCTGGGGGGT TGAAAATGTA TGGAGACACG
1621     TCTAAGGAAG TCGTGAATGA AGCCGAGAAG TACGACTCGG GGACCAAAAC GTGGACGCGT
1681     CTCCGTGGAA TGCACAAGAG AAGGCAGTTC TGTTCCGGAT GTTTCTTGCG TGGCAAGTTT
1741     CACGTCCTCG GTGGTAAAGA TGAAAACGAT AAGAACCTAA CTTGCGGAGA ACGTTACGAC
1801     GAGGGTACAG ACACTTGGGA ACTTATACCG GACATTCTTA AAGATACGTC ATTCTCATCT
1861     ATTCAATCAC CACCGCTTCT GGCGGTGGTG AATGAAAATC TTTACTCGCT GGAAACGTCT
1921     GCCAACGAGC TCCGCGTTTA CGATACAAAC GCAAACGCCT GGAAGAAGCT TGGGGATGTA
1981     CCTGTGAGAG CTAAGTCTAA CGGAGGATGG GGCGTTGCGT TTAGGTCTCT TGGAGACAAG
2041     CTGCTTGTGA TTGGAGAATC GGTGGGACCT TCCAGGACAG AGACGATGTC CGTTTACACG
2101     TGTCGTCCCT CCGCTAATCC TGAGGAGAAG CTGCTTTGGG AGGAGTCTAA AGGCTGCTGT
2161     GGTGTTAAGC TCAGCCATTT TATCTTAAAC TGTTGTGTGA TGATTGCTTA AGGGTCTTTT
2221     CTCTGGAGCA AACAGAAAGT AACTTTTGGT TTTTGTGTGT GTTTTTGAAT AAAGCAAGTT
2281     GTAGCGTCTC CAGACGCTGA GACTTAATCA CTGTTGTGTG GATTGTCCTT CTTGTTCGGC
2341     GTTTTGCGTC TTGTGTGTTT CAGTAAACGC CGGTTTGTTC TTAATTTTGT GTAATATAAG
2401     CTTATAAGCA TCTGTGTGGT TTAACTGATT GTGTGTAAGA AATAACAAGC TTGTTTAAAC
2461     AGAGTAA
