# Supplementary material for: Screening and verification of reference genes for analysis of gene expression in winter rapeseed (Brassica rapa L.) under abiotic stress
Source: PLoS One. 2020 Sep 17;15(9):e0236577. doi: 10.1371/journal.pone.0236577 (PMC7498103; doi:10.1371/journal.pone.0236577)
Supplement: S4 File — (ZIP) [file pone.0236577.s005.zip › gadph/XM_009125769.3.seq]

1        CTTCAGATCT GACTTTTCTT TTTTTTTTTC GCCAGAAGAT ATTTTTCGAC CCCTTCTCCA
61       CGTTCTTCTC TCTTTTAAAT ACACAGCCCC TCTTCTCCCA TCTCACTCAC TCACCATCCT
121      CACTGTAATT TTCTCTCTTT CTCGCGTATT TGATTCGTAA TGGCTGGAGG TAAGATCAAG
181      ATCGGAATCA ACGGATTCGG AAGAATCGGT CGTTTGGTAG CTAGAGTTGT TCTCCAGAGG
241      GACGATGTTG AGCTTGTTGC TGTTAACGAT CCCTTCATCA CCACTGAGTA CATGACGTAC
301      ATGTTCAAGT ACGACAGTGT CCACGGTCAA TGGAAACACC ATGAGCTCAA GGTGAAGGAT
361      GAGAAGACTC TTCTCTTCGG TGAGAAGCCA GTCACTGTCT TCGGCATCAG GAACCCTGAG
421      GATATCCCAT GGGGTGAGGC TGGAGCTGAC TTCGTTGTTG AGTCTACCGG TGTTTTCACT
481      GACAAGGACA AAGCTGCTGC TCACTTGAAG GGTGGTGCCA AGAAGGTTGT CATCTCTGCA
541      CCTAGCAAGG ACGCGCCCAT GTTTGTCGTT GGTGTCAACG AGCACGAGTA CAAGTCCGAC
601      CTTGACATTG TCTCCAACGC TAGTTGCACC ACTAACTGCC TTGCTCCCCT TGCCAAGGTT
661      ATCAACGACA GGTTCGGCAT TGTTGAGGGT CTTATGACCA CCGTCCACTC CATCACTGCT
721      ACTCAGAAGA CTGTTGATGG ACCATCAATG AAGGACTGGA GAGGTGGAAG AGCTGCTTCA
781      TTCAACATCA TTCCCAGCAG CACCGGAGCT GCCAAGGCTG TCGGAAAGGT TCTTCCACAG
841      CTTAACGGAA AGTTGACCGG AATGTCCTTC CGTGTTCCCA CCGTTGATGT CTCAGTTGTT
901      GACCTCACGG TTAGACTCGA GAAAGCTGCA ACCTACGACG AGATCAAGAA GGCTATCAAG
961      GAGGAATCTG AAGGCAAGCT AAAGGGAATC CTTGGATACA CCGAGGATGA TGTCGTCTCA
1021     ACTGACTTCG TTGGTGACAG CAGGTCGAGC ATTTTCGATG CCAAGGCTGG AATTGCATTG
1081     AGTGACAACT TCGTGAAGCT TGTGTCGTGG TACGACAACG AATGGGGTTA CAGTACTCGT
1141     GTGGTCGACT TGATTGTTCA CATGTCAAAG TGCTAAATCT AAATCTGAGA AGATGATCTC
1201     GAGTTTGTTG TTTTTCAATA AATTTTCTTG GTTTTAAAAA CTCTTTTTGG GTTTTGGCTG
1261     ATCTCTCTCA CTTGTAGTGA TTTGAGTCTG TAGCCCGGTT GTTTAACTGA GAGGCCCTTT
1321     ACGTTTGGCT TTTGATATAT TGAGTTATGG TTTTATCAGA
