# Supplementary material for: Screening and verification of reference genes for analysis of gene expression in winter rapeseed (Brassica rapa L.) under abiotic stress
Source: PLoS One. 2020 Sep 17;15(9):e0236577. doi: 10.1371/journal.pone.0236577 (PMC7498103; doi:10.1371/journal.pone.0236577)
Supplement: S4 File — (ZIP) [file pone.0236577.s005.zip › PP2A/XM_009120007.3.seq]

1        CAAGTGTTCC TCTTTCATTT TCTTCTTTTC TTTCCGTCAC AAAACTCCAA AAACAAACCA
61       TTTTCCATCT CTCAGGCCAA AAAACCCAGA GATTTGATCT CTCTGGCGAT TCATCATCCT
121      CTTCATCCAC CACACGCCGT ATAAGTTAAA GGATCGGTGG TGGTCTCTCG ATGCCGCCGA
181      ACGGAGATCT AGACCGTCAG ATCTCCCAGC TGATGGAGTG TAAACCGCTA TCTGAGGCCG
241      ATGTGAAGAC GCTCTGCGAT CAAGCGAGGG CCATCCTCGT CGAGGAGTGG AACGTTCAGC
301      CCGTGAAGTG TCCTGTCACC GTCTGCGGCG ATATCCACGG ACAGTTCTAT GACCTTATCG
361      AGCTCTTTCG AATCGGTGGG AATCCTCCGG ATACTAACTA CCTCTTCATG GGAGACTATG
421      TAGACCGTGG CTACTATTCA GTAGAAACAG TTTCTCTATT GGTGGCCTTG AAAGTGCGAT
481      ACAGAGATAG GATTACAATC TTGCGAGGGA ATCACGAGAG TCGTCAGATT ACTCAAGTGT
541      ATGGTTTCTA TGATGAATGC TTGAGGAAGT ATGGAAACGC AAATGTCTGG AAGTTTTTCA
601      CGGACCTTTT CGATTTTCTT CCTCTTACTG CTCTCATAGA GAGTCAGGTT TTCTGCTTGC
661      ATGGAGGGCT ATCACCTTCT CTGGATACCC TTGATAACAT CAGAAGCTTG GATCGTATAC
721      AGGAGGTTCC ACACGAAGGA CCAATGTGTG ATTTACTATG GTCTGACCCT GACGATCGAT
781      GTGGGTGGGG TATATCTCCA CGAGGTGCTG GTTATACATT TGGACAAGAC ATCGCAACTC
841      AGTTTAATCA CAACAATGGA CTCAGTCTCA TATCAAGAGC TCATCAGCTT GTCATGGAAG
901      GTTTTAACTG GTGTCAGGAC AAAAATGTTG TGACGGTGTT TAGTGCACCA AACTATTGCT
961      ACCGGTGTGG AAACATGGCA GCTATTCTAG AGATAGGAGA GAACATGGAC CAGAACTTCC
1021     TCCAGTTCGA TCCAGCTCCT CGTCAAGTCG AACCAGATAC TACCCGCAAG ACCCCTGATT
1081     ATTTTTTGTG ATTTATTTGC ATTTTTTTTT CTTTTGTTCC CAACCATTTA TAATTTTTAA
1141     AAAATCTGTT TTATCTTGCT TATGAATAAT CATTCTAGTG TCTCTTCATT TACATAGTAC
1201     ATAGTGGAAT CAGGTCACCA CTTTCATTTA AGATTCGTTA ATAAATATAG CTTTGCTA
