# Supplementary material for: Screening and verification of reference genes for analysis of gene expression in winter rapeseed (Brassica rapa L.) under abiotic stress
Source: PLoS One. 2020 Sep 17;15(9):e0236577. doi: 10.1371/journal.pone.0236577 (PMC7498103; doi:10.1371/journal.pone.0236577)
Supplement: S4 File — (ZIP) [file pone.0236577.s005.zip › RPL/XM_009148505.3.seq]

1        TTCATTTCAC TCGCCGTAAA CTCAAGAAGA AGGAAGATCA TCATCATCCA TGGGTCGTGT
61       CATCAGAGCT CAACGTAAGG GAGCAGGCTC CGTCTTCAAG TCCCACACTC ACCACCGCAA
121      GGGCCCCGCC AAGTTCAGGA GCCTCGACTT CGGCGAGAGA AATGGTTACC TCAAGGGTGT
181      CGTCACGGAG ATCATCCACG ATCCAGGTCG CGGTGCTCCG TTAGCTCGCG TCTCCTTCCG
241      TCATCCTTTC CGTTACAAGA AGCAGAAGGA GCTCTTCGTC GCCGCCGAGG GTATGTACAC
301      GGGACAGTTC TTGTACTGCG GTAAGAAGGC GACTCTCGTT GTCGGAAATG TTCTGCCTCT
361      CAGATCTATC CCCGAGGGAG CTGTTGTCTG CAACGTCGAG CACCATGTTG GTGATCGTGG
421      TGTGCTCGCT AGGGCTTCTG GTGATTACGC TATTGTTATC TCTCACAACC CTGACAACGA
481      CACGACCAGG GTTAAGTTGC CATCTGGATC GAAGAAGATT GTCCCAAGTG GATGCAGGGC
541      CATGATTGGT CAAGTCGCTG GTGGTGGGAG AACTGAGAAG CCGATGCTCA AGGCGGGTAA
601      CGCGTACCAC AAGTACCGTG TGAAGAGGAA CTGCTGGCCT AAGGTTCGTG GTGTGGCTAT
661      GAACCCTGTT GAGCATCCCC ACGGAGGAGG TAACCATCAA CATATTGGTC ACGCCAGTAC
721      CGTTCGTCGT GATGCACCAC CTGGGCAAAA GGTTGGTCTT ATTGCTGCAA GGAGGACTGG
781      TCGTCTCAGA GGTCAAGCTG CTGCTCTTGC CTCCAAGCAA GAATAAGGAG ATAAATCTTC
841      AAGATGATGA AGTTGTTTAC TTTTGTTGGA TTTTTGCTGA GACCTTGTGT TGAATCCTTT
901      AGTTTTTCTA TAATCTTTCT TGAGACCTTT GTCCTGAGAA TTAAACCTCC ATATTATCAG
961      TTTAAATTTC GTTATTCAGT TTTGATTTCT A
