# Supplementary material for: Screening and verification of reference genes for analysis of gene expression in winter rapeseed (Brassica rapa L.) under abiotic stress
Source: PLoS One. 2020 Sep 17;15(9):e0236577. doi: 10.1371/journal.pone.0236577 (PMC7498103; doi:10.1371/journal.pone.0236577)
Supplement: S4 File — (ZIP) [file pone.0236577.s005.zip › SAND/XM_009135631.3.seq]

1        AAAAGCCCAA CAAGACGGGT TACTAAGCGG GTCAAACATA TCCGAGTAAA ACTGGATCCA
61       ATGGTGGATC GTGAATCATG TTCTTCTCGT GGACAAAAGT GATTTTGCAG AGATTTCAAT
121      GAACAACAGG ACTTGCCGTT GGATCGCTTT CTCTTCCTTT GCAATTCCCT CGAATCTCCA
181      CCGATTTCAA CAATGACGAC TTCCGATTCG AGCTCTTCTT CTTCATCATC CTCCAACGAT
241      TTCGCCGATC CGAACCCTAG CACCGACCCG GGGACGAATT CGGACCGTGT TCAAAGTCAG
301      CTGGAGTCAA TGAATCTCTC TGATCCAAGC GGAGTCTCTG ATGGAACCCC CACCGATGAT
361      GATGATGACG AGGAGGTTGC ATCGGCCAAC GGGATTGAAG GCGGGGAGGA GATAGAGGCG
421      TTGCCAAGGG CGGAGGAGCG TCCGGTGGAA ATGGAGGCAG GGGAGGAGCC GCCGAGTCCG
481      ACGAGCAGCG GTTACGATGG GGAGAGAGGG AGCAGCGGCG GAGCTTCCTC TACTTACAAA
541      GCTGACGAGG ATGAGATTCG GGAAGCTAAT GTGGACGCTG ACACCGCCTC GCAGCATGAA
601      GCCGCGTGGT TGCCTGGGAA ACGCCACGTC GACGAGGATG ATGCTTCTCT TTCGTGGAGA
661      AAGAGGAAGA AGCATTTCTT TATATTGAGT AACTCCGGAA AACCCATATA TTCCAGATAT
721      GGAGATGAAC ATAAGCTTGC TGGATTTTCA GCTACTCTTC AAGCTATTAT TTCCTTTGTT
781      GAGAATGGTG GTGACCGTGT CAATTTAGTC AAGGCAGGAA AACACCAGGT TGTCTTTCTC
841      GTGAAAGGGC CAATATACCT GGTTTGCATC AGCTGTACAG ATGAAACATA CGAGTATTTA
901      AGGGGGCAGT TGGATCTTCT TTATGGTCAG ATGATAGTGA TTTTAACAAA GTCAATAGAC
961      AGATGTTTTG AGAAGAATGC AAAGTTCGAC ATGACACCCT TGCTTGGAGG GACAGATGCT
1021     GTCTTCTCAT CTCTTGTCCA TTCATTTAGC TGGAACCCAG CTACATTTCT ACATGCCTAT
1081     ACTTGTCTTC CCCTTCCGTA TGCGTCGAGG AAAGCTACAG CGACAGTATT ACAAGACGTT
1141     TGCGCGTCTG GGGTCTTGTT TTCACTGCTA ATGTGCAGAC ACAAGGTTAT CAGTCTTGCT
1201     GGTGCACAGA AAGCTTCTCT CCATCCCGAT GACTTGCTTC TACTCTCAAA TTTTGTCATG
1261     TCTTCAGAAT CATTCAGGAC ATCAGAATCT TTCTCACCAA TCTGTCTACC AAGATACAAT
1321     CCTCAGGCCT TTTTGCATGC CTATGTCCAC TTCTTCGATG ATGATACATA TGTGATATTG
1381     CTTACCACGC GTTCAGATGC CTTCTATCAT CTCAAAGATT GCAGGGTTCG TATCGAGGCT
1441     GTTCTTCTCA AGTCAAATAT CCTTACTACG GTTCAAAGAT CAATCGCTGA AGGTGGATTG
1501     CGTGTTGAGG ATTTGCCAAT AGACCGCCGG CTTAGACAGA AACCATCATC TACTAATAAT
1561     CAGGGACAAG ATTCAACGGA GGTATCAGTG GGAACTGGAG GTCCCTTTGG ACTTTGGCAT
1621     TTCATGTATC GCAGTATATA CTTAGATCAA TACGTTTCCT CTGAGTTCTC ACCTCCAGTA
1681     ACTAGTCACA GACAACAGAA AAGTCTATAC CGAGCATACC AGAAACTCTA TGCTTCAATG
1741     CATGAGAAAG GATTGGGACC CCACAAGACT CAATATAGAA GAGACGAAAA CTACACTCTG
1801     CTATGCTGGG TCACACCAGA TTTTGAACTC TACGCAGCAT TTGATCCCCT TGCAGACAAG
1861     GCGATGGCGA TAAAGATATG CAATCAGGTA TGCCAGAGGG TAAAAGAGGT GGAGAATGAA
1921     GTGTTTTTGC AAGGAGCTAG CCCTTTCTCT TGGTGATATA TATATATACG TTTGGGGTTT
1981     TTTCTACTAT GTTTGACACT TACAATTACC AAATCTTGTA CTTTTAGAAG CACACCTCCT
2041     TTACTTTGCT TCTGAAGTAA TATGGCAATA ATGTGTAATT CATTGGTGTA TCGTAACCAG
2101     AAAGCTCTTG TGATGCTTCT CTTCTATGAA ACCAGAATAC TTTTTGTAAT GAATAGTCAA
2161     ACATTTAGAG TGATGTAGAC AACTTTTTAT ATTATAATTT TGAAGACAGA GCAATTAGTT
2221     TA
