# Supplementary material for: Screening and verification of reference genes for analysis of gene expression in winter rapeseed (Brassica rapa L.) under abiotic stress
Source: PLoS One. 2020 Sep 17;15(9):e0236577. doi: 10.1371/journal.pone.0236577 (PMC7498103; doi:10.1371/journal.pone.0236577)
Supplement: S4 File — (ZIP) [file pone.0236577.s005.zip › tip41/XM_009116214.seq]

1        AGTCAATGTC TTTGTTTCAC CGGTTGATCG CAAATGTGAA ACCGACGGAA GAGAAAAGAA
61       AAAAAGAAAG GGCCAACATT TGCCGCCGAT TGAGATGGAG ACGGAGGTCG ATAAGGAGAT
121      TCTAAAATCC GCCGGAGCTG AGCTTCTTCC CGACGGACGT AAAGGCTTAA GAATCCATGA
181      CTGGGAGATC GAAACCATCC GCGGCACGAT TCTCACTTCC CTCGCTCACG AACAGTGGGA
241      AGAGAAGCTC AAGACGTCTC ACTTACCTGA AATGGTGTTT GGCGAGAATG CGTTGGTACT
301      TAAGCACTTG AGCAGTAACA CGAAGATTCA TTTTAACGCG TTTGATGCAC TTGCGGGATG
361      GAAGCAAGAA GGGCTTCCAC CTGTTGAGGT TCCTGCTGCT GCAAAATGGA AGTTTAGGAG
421      CAAGCCGTCT CAGCAGGTGA TACTGGATTA TGATTACACT TTTACTACGC CTTACTGTGG
481      TAGCGGAGTT GTTGAGAAAG ATCAAGAAAC GCGGGTTGAG GCAAAAGCAA AACCTGAGGG
541      GGAAGCTAGT CTGAAGTGGG AGAACTGTGA AGAGCAGATT GATTTGGCTG CTCTTTCACT
601      TAAAGAACCT ATTCTCTTCT ATGATGAGGT AGTTTTGTAT GAAGATGAAC TGGCTGACAA
661      TGGAGTGTCA CTTCTGACTG TGAAAGTGAG AGTCATGCCA AGTTCATGGT TCCTCCTCTT
721      ACGATTTTGG CTTAGAGTTG ATGGTGTACT TATGAGGTTG AGAGAGACGA GAATGCATTA
781      TGTCTTTGGG AAAGGGGAGA CACCCACAGT TCTTCGTGAA AGCTGTTGGA GAGAAACAAC
841      ATTTAAGTCT CTATCTGCGA AAGGGTATCC AGTTGATTTA GCAGTCTATA GCGATCCGGG
901      TCCCATCAGT CAGAGGCTTC CGGTGATTAA GCAGATAACA CAGAAACTGA TGATTCCTCA
961      TAAAGTGTAA GCGGTTTATA AAGTTGCAAG TATGACACAC GTACTCAGTG GTTAATGGGG
1021     CTTGTTGATG TATGGTTTTA CTTGACTGAT TCTTGGATTT CATTTTCTTG TGAACACTCC
1081     AACCGCTTCA TGTTATACTT TCATTGTTCC CAAAATACTT TTCTCATCAA TGTTTAGAGT
1141     TTATGATTAG TTATTACATG TCTGAAAAAT GAAAAGGAAA TTTCACTTGT AAAAA
