# Supplementary material for: Screening and verification of reference genes for analysis of gene expression in winter rapeseed (Brassica rapa L.) under abiotic stress
Source: PLoS One. 2020 Sep 17;15(9):e0236577. doi: 10.1371/journal.pone.0236577 (PMC7498103; doi:10.1371/journal.pone.0236577)
Supplement: S4 File — (ZIP) [file pone.0236577.s005.zip › TUB/0029_31120061204514_(B-TUB-2)_[B-TUB-S].seq]

CTTGCTAATCCCACTTTTGGTGACCTTAACCACTTCTTCTCGGCTACGATGAGTGGTGTCACATGCTGCCTTCGTTTCCCTGGTCAACTCAACTCCGACCTTAGGAAGCTTGCTGTGAACCTGATCCCTTTCCCGAGGCTCCACTTCTTCATGGTTGGTTTTGCTCCGTTGACGTCAAGAGGGTCGCAACAGT
