# Supplementary material for: Screening and verification of reference genes for analysis of gene expression in winter rapeseed (Brassica rapa L.) under abiotic stress
Source: PLoS One. 2020 Sep 17;15(9):e0236577. doi: 10.1371/journal.pone.0236577 (PMC7498103; doi:10.1371/journal.pone.0236577)
Supplement: S4 File — (ZIP) [file pone.0236577.s005.zip › TUB/XM_009125342.3.seq]

1        GCCATTTTCT CATCTCATCT CTTTTATTTT CTCTCTCAAA GAAACAAAGC GAAGGAGAAA
61       AATGAGAGAG ATCCTCCATA TCCAAGGCGG TCAATGTGGA AACCAGATCG GTGCCAAGTT
121      CTGGGAAGTG ATCTGCGGCG AGCACGGCAT CGATCACACC GGGCAATACG TCGGCGACTC
181      TCCTCTCCAG CTGGAACGCA TCGATGTGTA TTTCAACGAG GCGAGCGGGG GGAAGTACGT
241      TCCACGCGCC GTTCTCATGG ATCTGGAGCC TGGCACCATG GATTCGCTCA GATCTGGACC
301      GTACGGTCAG ATCTTCCGTC CCGATAACTT CGTGTTTGGG CAGTCCGGGG CCGGGAACAA
361      CTGGGCGAAA GGTCACTACA CGGAGGGCGC GGAGTTGATC GATTCCGTGC TCGACGTTGT
421      GAGGAAGGAA GCTGAGAACA GCGATTGTCT ACAAGGTTTC CAGGTTTGTC ACTCGTTGGG
481      TGGAGGAACT GGATCTGGCA TGGGGACGCT TCTCATCTCT AAGATAAGAG AGGAGTATCC
541      TGACCGTATG ATGATGACCT TCTCTGTGTT TCCTTCTCCC AAGGTCTCTG ACACTGTTGT
601      TGAGCCGTAC AATGCAACCC TCTCCGTGCA TCAGCTTGTT GAAAACGCCG ACGAGTGTAT
661      GGTTTTGGAC AATGAGGCTC TCTACGATAT CTGCTTCCGT ACCCTCAAGC TTGCTAATCC
721      CACTTTTGGT GACCTTAACC ACCTCATCTC GGCTACGATG AGTGGTGTCA CATGCTGCCT
781      TCGTTTCCCT GGTCAACTCA ACTCCGACCT TAGGAAGCTT GCTGTGAACC TGATCCCTTT
841      CCCGAGGCTC CACTTCTTCA TGGTTGGTTT TGCTCCGTTG ACGTCAAGAG GGTCGCAACA
901      GTACAGTGCC TTGAGTGTCC CTGAACTGAC CCAGCAGATG TGGGATGCCA AGAACATGAT
961      GTGCGCCGCT GACCCTCGTC ACGGACGTTA CCTAACTGCG TCCGCTGTGT TCCGTGGGAA
1021     GCTGAGCACT AAGGAGGTCG ATGAGCAGAT GATGAACATC CAGAACAAAA ACTCGTCCTA
1081     CTTTGTTGAA TGGATCCCGA ACAACGTCAA GTCCAGCGTC TGTGACATTG CACCAACGGG
1141     TTTGAAAATG GCGTCGACTT TCATCGGGAA CTCAACTTCC ATCCAGGAGA TGTTCAGGCG
1201     TGTGAGCGAA CAGTTCACAG CTATGTTCAG GAGAAAGGCT TTCCTTCATT GGTACACAGG
1261     AGAAGGCATG GACGAGATGG AGTTCACGGA AGCAGAGAGT AACATGAATG ATCTTGTTGC
1321     AGAGTATCAG CAGTACCAGG ATGCTACAGC CGGTGAAGAG GAGTACGAGG AGGAGGAAGA
1381     AGAGGAGTAC GATGAGGCTT GAGATGCTGT TCAATGCCTT CGTCTGATTC ATAAGCTGTG
1441     TAAGTTGCAG TCGCGTTCTT CTCTCTGGGT TTCTTCTTTT AAATATCTCC TTTTTTTTTC
1501     CTTCCAGTTT ATGTTTGCTT TTGTCCTTGA AACACAAAAC TCGTTCTGGA TTGTTAAAAC
1561     GTTTGCGCGT ATTGCTTTAT TGTTTTTGTC AAGTGAAAAA TATTTTATTG CTTTTGTTCT
1621     TTCAAGTTTG ATGCTTTATT GTTA
