# Supplementary material for: Screening and verification of reference genes for analysis of gene expression in winter rapeseed (Brassica rapa L.) under abiotic stress
Source: PLoS One. 2020 Sep 17;15(9):e0236577. doi: 10.1371/journal.pone.0236577 (PMC7498103; doi:10.1371/journal.pone.0236577)
Supplement: S4 File — (ZIP) [file pone.0236577.s005.zip › UBC/XM_009136845.seq]

1        TATCCCCACT CGGTTGTTGC ATAACTGGGC TCAAGGTTAT GGGCTTCGTA ATTTGAGCCG
61       AATAAATAAT CCGAGCCAAG TTGGGCTTTC TCGACGGAGC TTCTGACCGA ATCAGAAGCT
121      TCGAGTATTT ATTATTCGAT TTCTCTTTGC ACGCTATTAG TAGAAGAAGG GAACCTCTCG
181      GTTTCAGATC CAATTTCAAC AACTTCGACT CCTCTAGGGT TTTCTGATCA CTTGTTGTTC
241      GGTTGTTTAG CGTGTCTGAG CCATGGCTTC GAAGAGGATT CTGAAAGAGC TCAAGGATTT
301      GCAGAAGGAT CCTCCTTCTA ACTGCAGCGC TGGTCCCGTG GCTGAGGACA TGTTCCATTG
361      GCAAGCAACT ATCATGGGAC CTCCTGACAG TCCCTACGCA GGAGGAGTGT TTTTGGTTTC
421      CATTCACTTT CCTCCGGATT ATCCCTTCAA GCCACCAAAG GTGTCTTTCA AGACAAGGGT
481      ATACCACCCA AACATCAACA GCAACGGAAG CATTTGTCTT GATATCCTGA AAGAACAGTG
541      GAGCCCTGCT CTCACCATCT CCAAGGTTTT GCTGTCGATC TGCTCGTTGC TGACGGACCC
601      GAACCCAGAT GATCCGCTTG TGCCAGAGAT TGCTCACATG TACAAGACGG ATAAGTCCAA
661      GTACGAGTCA ACTGCACGAA GCTGGACACA GAAGTACGCC ATGGGATGAT GAATAATAAG
721      AGACTCGGAA GTGGTGGGGT CGAAGACAAG CGAAGCATAA CGTTTATCTC AGCATCCTAA
781      AATATATATC AAAACATAAA AAAATGCATG TGTGTTGGCT TTTACTAAAC GCTATTATGT
841      GACATCATAA TCCAGCAAAA CTTATATGCT CGTACTCTTC TCTACTAATC ATCTATTTGG
901      GTTTTTTATT TTTTCTCTAA TTATTAA
