# Supplementary material for: Screening and verification of reference genes for analysis of gene expression in winter rapeseed (Brassica rapa L.) under abiotic stress
Source: PLoS One. 2020 Sep 17;15(9):e0236577. doi: 10.1371/journal.pone.0236577 (PMC7498103; doi:10.1371/journal.pone.0236577)
Supplement: S1 Table — CL and CR: Cold-treated leaves and roots, respectively; HL and HR: Heat-treated leaves and roots, respectively; NL and NR: Salt-treated leaves and roots, respectively; PL and PR: Drought-treated leaves and roots, respectively; Total: Pooled samples from all treatments. (XLS) [file pone.0236577.s006.xls]

## Sheet: All
	β-TUB	EF1α	F-box	β-actin	GADPH	PP2A	RPL	SAND	TIP41	UBC
CkY	24.68	17.7433	25.945	20.6717	20.5517	25.8067	20.2783	26.2733	25.8083	23.2017
CkS	24.1917	17.095	23.6917	20.6617	20.3433	25.3833	19.215	25.6333	26.5867	23.3317
L1Y	24.6717	18.7017	27.1933	20.4183	21.1333	24.475	20.5767	27.105	27.1533	25.5167
L3Y	25.965	19.7883	28.495	20.5183	20.82	25.5067	20.2633	26.8333	28.9133	24.1467
L6Y	26.105	18.8233	28.9483	20.6533	21.0883	25.885	20.8833	27.41	27.8233	25.215
L12Y	26.0867	20.2583	27.7117	20.5983	20.5575	25.6433	20.665	27.0983	28.225	24.1683
L24Y	26.01	19.365	28.3133	20.44	20.415	25.455	21.0933	27.1817	26.9133	25.4633
L48Y	26.5183	20.1367	28.5667	20.395	20.31	25.5133	19.93	27.4733	28.21	24.6933
L1S	23.93	18.125	26.0217	20.7817	21.2417	25.425	20.44	28.09	27.2333	26.6767
L3S	25.33	18.3967	25.9083	20.8417	21.0817	25.6817	20.98	27.0033	27.085	26.0717
L6S	25.0033	18.6467	26.575	20.4783	21.1867	25.3483	20.48	27.2933	27.3483	25.0867
L12S	24.86	18.2833	25.8883	20.6098	20.3067	24.8667	19.7567	28.0583	26.5883	24.4517
L24S	25.5683	18.3033	25.7083	20.4883	20.795	25.1617	19.3633	27.6617	28.17	26.4567
L48S	26.0483	18.775	25.7283	20.5867	20.7783	24.9017	20.5983	28.9967	28.24	26.5667
H1Y	27.3017	20.6267	28.0167	22.155	21.3567	27.9067	22.3917	28.5167	27.6633	25.2717
H3Y	27.93	20.74	28.7667	22.7433	19.5833	26.3317	21.095	28.2367	28.1433	25.8383
H6Y	27.2183	21.1967	28.5567	22.7567	22.9233	27.31	22.555	28.485	27.7583	26.5517
H12Y	27.8183	20.7467	28.1533	21.9717	22.0017	26.9267	21.8183	27.59	28.6283	26.0017
H24Y	26.3683	19.5733	28.2617	22.8783	22.9883	26.3167	22.01	28.2017	27.5483	24.37
H48Y	27.4433	20.9133	28.75	23.3567	22.9	26.7717	22.68	28.5583	28.8583	26.1933
H1S	27.1333	22.23	24.43	20.3033	21.15	27.1583	21.6617	27.7233	26.4767	22.7667
H3S	28.1783	22.64	25.155	20.2083	20.4683	27.61	22.1283	28.59	27.2983	22.8017
H6S	26.59	22.04	24.76	19.85	19.0017	26.7267	20.78	27.46	27.1883	23.0283
H12S	27.2483	21.8117	25.3017	20.695	19.9767	26.9817	22.1667	28.785	27.575	22.945
H24S	27.3833	21.7867	25.3333	20.38	20.115	27.2133	21.5037	27.9733	26.8817	23.015
H48S	25.4967	21.5683	25.0817	20.4733	20.375	26.8267	21.0917	28.4517	27.65	22.7183
P1Y	24.105	20.2267	28.6017	18.735	20.675	26.5867	20.4767	28.5233	26.055	24.855
P3Y	23.5017	20.8183	28.66	18.7133	20.7233	26.5867	20.391	27.775	27.2383	24.6533
P6Y	26.83	20.9103	27.2367	18.725	20.719	26.51	20.453	28.7567	27.8667	25.9683
P12Y	25.2483	20.645	28.4333	17.9383	20.365	26.805	20.1967	28.6283	27.768	24.0017
P24Y	26.7017	20.275	26.6367	18.8383	20.7083	26.897	20.4313	28.5567	28.1617	24.94
P48Y	25.805	20.9833	28.2	18.9133	20.81	27.0233	20.3757	28.255	26.7117	24.11
P1S	23.3717	19.4583	27.3283	20.4283	19.0233	26.295	19.8717	28.1583	27.31	24.2017
P3S	24.6917	19.8067	27.6817	19.2467	19.86	26.31	20.15	28.38	26.6317	24.155
P6S	24.3767	19.6483	27.9767	20.381	19.7917	26.375	20.2367	28.32	28.3083	23.93
P12S	24.5617	19.4033	27.6817	20.2583	19.925	26.155	20.0483	27.3233	27.14	24.2917
P24S	24.395	19.7317	27.84	20.26	19.8317	26.254	19.9017	27.005	26.8783	24.2267
P48S	24.7517	19.93	27.1233	20.5283	19.868	26.1967	20.065	27.5	26.8833	24.3733
N1Y	27.105	19.73	26.9517	21.2167	21.5967	27.2033	21.805	27.8467	26.9933	25.9267
N3Y	28.12	19.71	28.28	21.0017	23.1517	27.945	21.5217	28.3783	26.0317	25.6667
N6Y	28.8283	22.52	28.39	21.4783	23.4417	28.6317	21.425	28.6583	26.7667	25.9917
N12Y	27.59	19.1183	28.9833	18.3317	21.245	27.62	21.6467	28.1917	25.485	25.875
N24Y	27.635	19.3917	26.4567	20.9467	21.25	27.9417	21.8733	27.9533	25.8017	25.1367
N48Y	29.0567	19.8783	27	20.8567	22.925	28.37	21.4367	28.465	26.42	26.3683
N1S	24.9133	17.39	26.3883	20.742	20.2383	27.7217	20.9567	27.6133	25.6033	24.7467
N3S	27.1183	17.4567	26.41	20.82	18.64	27.7733	21.29	28.055	25.5617	24.8883
N6S	25.805	17.45	24.9767	20.8783	20.9433	28	21.345	28.1317	28.16	25.2833
N12S	25.3033	17.4983	25.8	20.75	20.1033	27.385	21.2567	26.8083	26.2067	25.3767
N24S	27.48	16.835	26.125	20.9617	19.8783	27.3383	21.1333	28.0767	25.705	24.8833
N48S	26.6083	17.5617	25.192	20.5733	20.305	26.9533	21.0283	26.4417	25.9517	25.3517
Genes	Geomean of ranking values
RPL	1.19
SAND	1.86
PP2A	3.13
GADPH	3.66
β-actin	4.82
TIP41	5.14
UBC	6.74
β-TUB	8.24
F-box	9.24
EF1α	9.46
Ranking Order (Better--Good--Average)
Method	1	2	3	4	5	6	7	8	9	10
Delta CT	RPL	SAND	GADPH	PP2A	TIP41	β-actin	UBC	β-TUB	F-box	EF1α
BestKeeper	SAND	RPL	β-actin	TIP41	GADPH	PP2A	UBC	EF1α	β-TUB	F-box
Normfinder	RPL	SAND	GADPH	PP2A	TIP41	β-actin	UBC	β-TUB	F-box	EF1α
Genorm	PP2A | RPL		SAND	GADPH	β-actin	UBC	TIP41	β-TUB	F-box	EF1α
Recommended comprehensive ranking	RPL	SAND	PP2A	GADPH	β-actin	TIP41	UBC	β-TUB	F-box	EF1α
Comprehensive Ranking
Delta CT
BestKeeper
Normfinder
Genorm
Genes	Geomean of ranking values			Genes	Average of STDEV			CP data of housekeeping Genes by BEST KEEPER												Gene name	Stability value		Gene name	Stability value
RPL	1.19			RPL	1.12				β-TUB	EF1α	F-box	β-actin	GADPH	PP2A	RPL	SAND	TIP41	UBC
SAND	1.86			SAND	1.18			n	50	50	50	50	50	50	50	50	50	50		RPL	0.496		PP2A | RPL	0.786
PP2A	3.13			GADPH	1.26			geo Mean [CP]	26.06	19.64	26.96	20.52	20.76	26.58	20.9	27.84	27.14	24.81		SAND	0.592		SAND	0.862
GADPH	3.66			PP2A	1.31			AR Mean [CP]	26.1	19.69	26.99	20.55	20.79	26.6	20.91	27.85	27.15	24.84		GADPH	0.774		GADPH	0.988
β-actin	4.82			TIP41	1.38			min [CP]	23.37	16.84	23.69	17.94	18.64	24.48	19.22	25.63	25.49	22.72		PP2A	0.885		β-actin	1.083
TIP41	5.14			β-actin	1.4			max [CP]	29.06	22.64	28.98	23.36	23.44	28.63	22.68	29	28.91	26.68		TIP41	0.963		UBC	1.147
UBC	6.74			UBC	1.43			std dev [+/- CP]	1.2	1.2	1.21	0.72	0.78	0.8	0.68	0.59	0.74	0.92		β-actin	1.021		TIP41	1.189
β-TUB	8.24			β-TUB	1.45			CV [% CP]	4.58	6.08	4.5	3.49	3.74	3.01	3.26	2.1	2.72	3.68		UBC	1.071		β-TUB	1.233
F-box	9.24			F-box	1.62			min [x-fold]	-6.45	-6.98	-9.61	-5.98	-4.36	-4.31	-3.21	-4.62	-3.14	-4.26		β-TUB	1.105		F-box	1.312
EF1α	9.46			EF1α	1.65			max [x-fold]	7.97	8.01	4.08	7.15	6.4	4.14	3.44	2.23	3.43	3.65		F-box	1.315		EF1α	1.38
								std dev [+/- x-fold]	2.29	2.29	2.32	1.64	1.71	1.74	1.6	1.5	1.67	1.89		EF1α	1.372
								Pearson correlation coefficient ( r ) by BEST KEEPER
									β-TUB	EF1α	F-box	β-actin	GADPH	PP2A	RPL	SAND	TIP41	UBC
								EF1α	0.392	-	-	-	-	-	-	-	-	-
								p-value	0.005	-	-	-	-	-	-	-	-	-
								F-box	0.066	0.22	-	-	-	-	-	-	-	-
								p-value	0.648	0.124	-	-	-	-	-	-	-	-
								β-actin	0.361	-0.042	0.037	-	-	-	-	-	-	-
								p-value	0.01	0.775	0.799	-	-	-	-	-	-	-
								GADPH	0.455	0.205	0.324	0.41	-	-	-	-	-	-
								p-value	0.001	0.154	0.022	0.003	-	-	-	-	-	-
								PP2A	0.605	0.276	0.024	0.09	0.266	-	-	-	-	-
								p-value	0.001	0.052	0.87	0.534	0.061	-	-	-	-	-
								RPL	0.716	0.354	0.084	0.521	0.505	0.632	-	-	-	-
								p-value	0.001	0.012	0.561	0.001	0.001	0.001	-	-	-	-
								SAND	0.38	0.488	0.25	-0.028	0.239	0.412	0.395	-	-	-
								p-value	0.007	0.001	0.08	0.846	0.095	0.003	0.004	-	-	-
								TIP41	0.003	0.353	0.236	0.226	0.126	-0.348	-0.022	0.194	-	-
								p-value	0.983	0.012	0.099	0.114	0.385	0.013	0.879	0.177	-	-
								UBC	0.224	-0.29	0.371	0.291	0.499	0.014	0.175	0.181	0.109	-
								p-value	0.118	0.041	0.008	0.04	0.001	0.924	0.225	0.208	0.452	-
								Pearson correlation coefficient ( r )
								BestKeeper vs.	β-TUB	EF1α	F-box	β-actin	GADPH	PP2A	RPL	SAND	TIP41	UBC
								coeff. of corr. [r]	0.748	0.568	0.479	0.517	0.726	0.499	0.761	0.567	0.332	0.422
								p-value	0.001	0.001	0.001	0.001	0.001	0.001	0.001	0.001	0.019	0.002
RefFinder is a user-friendly web-based comprehensive tool developed for evaluating and screening reference genes from extensive experimental datasets. It integrates the currently available major computational programs (geNorm, Normfinder, BestKeeper, and the comparative ¦¤Ct method) to compare and rank the tested candidate reference genes. Based on the rankings from each program, It assigns an ap…
Input your data:
Try example remove data
Ranking Order (Better--Good--Average)
Method	1	2	3	4	5	6	7	8	9	10
Delta CT	RPL	SAND	GADPH	PP2A	TIP41	β-actin	UBC	β-TUB	F-box	EF1α
BestKeeper	SAND	RPL	β-actin	TIP41	GADPH	PP2A	UBC	EF1α	β-TUB	F-box
Normfinder	RPL	SAND	GADPH	PP2A	TIP41	β-actin	UBC	β-TUB	F-box	EF1α
Genorm	PP2A | RPL		SAND	GADPH	β-actin	UBC	TIP41	β-TUB	F-box	EF1α
Recommended comprehensive ranking	RPL	SAND	PP2A	GADPH	β-actin	TIP41	UBC	β-TUB	F-box	EF1α
Comprehensive Ranking
Delta CT
BestKeeper
Normfinder
Genorm

## Sheet: CL
	β-TUB	EF1α	F-box	β-actin	GADPH	PP2A	RPL	SAND	TIP41	UBC
CkY	24.68	17.7433	25.945	20.6717	20.5517	25.8067	20.2783	26.2733	25.8083	23.2017
L1Y	24.6717	18.7017	27.1933	20.4183	21.1333	24.475	20.5767	27.105	27.1533	25.5167
L3Y	25.965	19.7883	28.495	20.5183	20.82	25.5067	20.2633	26.4333	28.9133	24.1467
L6Y	26.105	18.8233	28.9483	20.6533	21.0883	25.885	20.8833	27.41	27.8233	25.215
L12Y	26.0867	20.2583	27.7117	20.5983	20.5575	25.6433	20.665	27.0983	28.225	24.1683
L24Y	26.01	19.365	28.3133	20.44	20.415	25.455	21.0933	27.1817	26.9133	25.4633
L48Y	26.5183	20.1367	28.5667	20.395	20.31	25.5133	19.93	27.4733	28.21	24.6933
Genes	Geomean of ranking values
β-actin	1.57
SAND	2.11
GADPH	2.66
RPL	3.72
β-TUB	3.83
PP2A	4.82
EF1α	7.48
UBC	7.94
F-box	8.49
TIP41	10
Ranking Order (Better--Good--Average)
Method	1	2	3	4	5	6	7	8	9	10
Delta CT	RPL	SAND	GADPH	PP2A	TIP41	β-actin	UBC	β-TUB	F-box	EF1α
BestKeeper	SAND	RPL	β-actin	TIP41	GADPH	PP2A	UBC	EF1α	β-TUB	F-box
Normfinder	RPL	SAND	GADPH	PP2A	TIP41	β-actin	UBC	β-TUB	F-box	EF1α
Genorm	PP2A | RPL		SAND	GADPH	β-actin	UBC	TIP41	β-TUB	F-box	EF1α
Recommended comprehensive ranking	RPL	SAND	PP2A	GADPH	β-actin	TIP41	UBC	β-TUB	F-box	EF1α
Comprehensive Ranking
Delta CT
BestKeeper
Normfinder
Genorm
Genes	Geomean of ranking values				Genes	Average of STDEV			CP data of housekeeping Genes by BEST KEEPER												Gene name	Stability value		Gene name	Stability value
RPL	1.19				RPL	1.12				β-TUB	EF1α	F-box	β-actin	GADPH	PP2A	RPL	SAND	TIP41	UBC
SAND	1.86				SAND	1.18			n	50	50	50	50	50	50	50	50	50	50		RPL	0.496		PP2A | RPL	0.786
PP2A	3.13				GADPH	1.26			geo Mean [CP]	26.06	19.64	26.96	20.52	20.76	26.58	20.9	27.84	27.14	24.81		SAND	0.592		SAND	0.862
GADPH	3.66				PP2A	1.31			AR Mean [CP]	26.1	19.69	26.99	20.55	20.79	26.6	20.91	27.85	27.15	24.84		GADPH	0.774		GADPH	0.988
β-actin	4.82				TIP41	1.38			min [CP]	23.37	16.84	23.69	17.94	18.64	24.48	19.22	25.63	25.49	22.72		PP2A	0.885		β-actin	1.083
TIP41	5.14				β-actin	1.4			max [CP]	29.06	22.64	28.98	23.36	23.44	28.63	22.68	29	28.91	26.68		TIP41	0.963		UBC	1.147
UBC	6.74				UBC	1.43			std dev [+/- CP]	1.2	1.2	1.21	0.72	0.78	0.8	0.68	0.59	0.74	0.92		β-actin	1.021		TIP41	1.189
β-TUB	8.24				β-TUB	1.45			CV [% CP]	4.58	6.08	4.5	3.49	3.74	3.01	3.26	2.1	2.72	3.68		UBC	1.071		β-TUB	1.233
F-box	9.24				F-box	1.62			min [x-fold]	-6.45	-6.98	-9.61	-5.98	-4.36	-4.31	-3.21	-4.62	-3.14	-4.26		β-TUB	1.105		F-box	1.312
EF1α	9.46				EF1α	1.65			max [x-fold]	7.97	8.01	4.08	7.15	6.4	4.14	3.44	2.23	3.43	3.65		F-box	1.315		EF1α	1.38
									std dev [+/- x-fold]	2.29	2.29	2.32	1.64	1.71	1.74	1.6	1.5	1.67	1.89		EF1α	1.372
									Pearson correlation coefficient ( r ) by BEST KEEPER
										β-TUB	EF1α	F-box	β-actin	GADPH	PP2A	RPL	SAND	TIP41	UBC
									EF1α	0.392	-	-	-	-	-	-	-	-	-
									p-value	0.005	-	-	-	-	-	-	-	-	-
									F-box	0.066	0.22	-	-	-	-	-	-	-	-
									p-value	0.648	0.124	-	-	-	-	-	-	-	-
									β-actin	0.361	-0.042	0.037	-	-	-	-	-	-	-
									p-value	0.01	0.775	0.799	-	-	-	-	-	-	-
									GADPH	0.455	0.205	0.324	0.41	-	-	-	-	-	-
									p-value	0.001	0.154	0.022	0.003	-	-	-	-	-	-
									PP2A	0.605	0.276	0.024	0.09	0.266	-	-	-	-	-
									p-value	0.001	0.052	0.87	0.534	0.061	-	-	-	-	-
									RPL	0.716	0.354	0.084	0.521	0.505	0.632	-	-	-	-
									p-value	0.001	0.012	0.561	0.001	0.001	0.001	-	-	-	-
									SAND	0.38	0.488	0.25	-0.028	0.239	0.412	0.395	-	-	-
									p-value	0.007	0.001	0.08	0.846	0.095	0.003	0.004	-	-	-
									TIP41	0.003	0.353	0.236	0.226	0.126	-0.348	-0.022	0.194	-	-
									p-value	0.983	0.012	0.099	0.114	0.385	0.013	0.879	0.177	-	-
									UBC	0.224	-0.29	0.371	0.291	0.499	0.014	0.175	0.181	0.109	-
									p-value	0.118	0.041	0.008	0.04	0.001	0.924	0.225	0.208	0.452	-
									Pearson correlation coefficient ( r )
									BestKeeper vs.	β-TUB	EF1α	F-box	β-actin	GADPH	PP2A	RPL	SAND	TIP41	UBC
									coeff. of corr. [r]	0.748	0.568	0.479	0.517	0.726	0.499	0.761	0.567	0.332	0.422
									p-value	0.001	0.001	0.001	0.001	0.001	0.001	0.001	0.001	0.019	0.002

## Sheet: CR
	β-TUB	EF1α	F-box	β-actin	GADPH	PP2A	RPL	SAND	TIP41	UBC
CkS	24.1917	17.095	23.6917	20.6617	20.3433	25.3833	19.215	25.6333	26.5867	23.3317
L1S	23.93	18.125	26.0217	20.7817	21.2417	25.425	20.44	28.09	27.2333	26.6767
L3S	25.33	18.3967	25.9083	20.8417	21.0817	25.6817	20.98	27.0033	27.085	26.0717
L6S	25.0033	18.6467	26.575	20.4783	21.1867	25.3483	20.48	27.2933	27.3483	25.0867
L12S	24.86	18.2833	25.8883	20.6098	20.3067	24.8667	19.7567	28.0583	26.5883	24.4517
L24S	25.5683	18.3033	25.7083	20.4883	20.795	25.1617	19.3633	27.6617	28.17	26.4567
L48S	26.0483	18.775	25.7283	20.5867	20.7783	24.9017	20.5983	28.9967	28.24	26.5667
Genes	Geomean of ranking values
β-actin	1.97
EF1α	2.11
GADPH	2.45
PP2A	3.13
TIP41	4.61
RPL	4.76
F-box	6.7
β-TUB	7.24
SAND	9
UBC	10
Ranking Order (Better--Good--Average)
Method	1	2	3	4	5	6	7	8	9	10
Delta CT	EF1α	GADPH	β-actin	RPL	TIP41	PP2A	F-box	β-TUB	SAND	UBC
BestKeeper	β-actin	PP2A	GADPH	EF1α	TIP41	F-box	β-TUB	RPL	SAND	UBC
Normfinder	EF1α	GADPH	TIP41	RPL	β-actin	F-box	β-TUB	PP2A	SAND	UBC
Genorm	β-actin | PP2A		GADPH	RPL	EF1α	TIP41	β-TUB	F-box	SAND	UBC
Recommended comprehensive ranking	β-actin	EF1α	GADPH	PP2A	TIP41	RPL	F-box	β-TUB	SAND	UBC
Comprehensive Ranking
Delta CT
BestKeeper
Normfinder
Genorm
Genes	Geomean of ranking values			Genes	Average of STDEV		CP data of housekeeping Genes by BEST KEEPER												Gene name	Stability value		Gene name	Stability value
β-actin	1.97			EF1α	0.62			β-TUB	EF1α	F-box	β-actin	GADPH	PP2A	RPL	SAND	TIP41	UBC
EF1α	2.11			GADPH	0.66		n	7	7	7	7	7	7	7	7	7	7		EF1α	0.122		β-actin | PP2A	0.241
GADPH	2.45			β-actin	0.74		geo Mean [CP]	24.98	18.22	25.63	20.64	20.82	25.25	20.11	27.52	27.31	25.49		GADPH	0.348		GADPH	0.316
PP2A	3.13			RPL	0.75		AR Mean [CP]	24.99	18.23	25.65	20.64	20.82	25.25	20.12	27.53	27.32	25.52		TIP41	0.466		RPL	0.45
TIP41	4.61			TIP41	0.75		min [CP]	23.93	17.1	23.69	20.48	20.31	24.87	19.22	25.63	26.59	23.33		RPL	0.482		EF1α	0.498
RPL	4.76			PP2A	0.79		max [CP]	26.05	18.78	26.58	20.84	21.24	25.68	20.98	29	28.24	26.68		β-actin	0.536		TIP41	0.572
F-box	6.7			F-box	0.84		std dev [+/- CP]	0.57	0.36	0.56	0.11	0.3	0.24	0.58	0.76	0.51	1.05		F-box	0.613		β-TUB	0.622
β-TUB	7.24			β-TUB	0.84		CV [% CP]	2.27	1.95	2.18	0.52	1.44	0.94	2.87	2.77	1.88	4.13		β-TUB	0.629		F-box	0.67
SAND	9			SAND	0.96		min [x-fold]	-2.07	-2.19	-3.84	-1.11	-1.42	-1.31	-1.86	-3.69	-1.66	-4.47		PP2A	0.634		SAND	0.735
UBC	10			UBC	1.07		max [x-fold]	2.1	1.46	1.92	1.15	1.34	1.35	1.83	2.79	1.9	2.27		SAND	0.784		UBC	0.802
							std dev [+/- x-fold]	1.48	1.28	1.47	1.08	1.23	1.18	1.49	1.7	1.43	2.08		UBC	0.93
							Pearson correlation coefficient ( r ) by BEST KEEPER
								β-TUB	EF1α	F-box	β-actin	GADPH	PP2A	RPL	SAND	TIP41	UBC
							EF1α	0.688	-	-	-	-	-	-	-	-	-
							p-value	0.088	-	-	-	-	-	-	-	-	-
							F-box	0.332	0.893	-	-	-	-	-	-	-	-
							p-value	0.466	0.007	-	-	-	-	-	-	-	-
							β-actin	-0.391	-0.253	-0.143	-	-	-	-	-	-	-
							p-value	0.386	0.584	0.76	-	-	-	-	-	-	-
							GADPH	0.021	0.511	0.658	0.204	-	-	-	-	-	-
							p-value	0.965	0.241	0.108	0.661	-	-	-	-	-	-
							PP2A	-0.389	-0.282	-0.073	0.585	0.553	-	-	-	-	-
							p-value	0.388	0.54	0.876	0.168	0.198	-	-	-	-	-
							RPL	0.264	0.664	0.64	0.433	0.719	0.32	-	-	-	-
							p-value	0.568	0.104	0.122	0.332	0.069	0.484	-	-	-	-
							SAND	0.485	0.789	0.662	-0.165	0.24	-0.606	0.414	-	-	-
							p-value	0.27	0.035	0.105	0.724	0.604	0.149	0.356	-	-	-
							TIP41	0.717	0.606	0.359	-0.425	0.376	-0.275	0.187	0.596	-	-
							p-value	0.07	0.15	0.429	0.342	0.406	0.55	0.689	0.158	-	-
							UBC	0.436	0.681	0.624	0.125	0.685	0.03	0.553	0.707	0.761	-
							p-value	0.328	0.092	0.134	0.789	0.089	0.948	0.198	0.076	0.047	-
							Pearson correlation coefficient ( r )
							BestKeeper vs.	β-TUB	EF1α	F-box	β-actin	GADPH	PP2A	RPL	SAND	TIP41	UBC
							coeff. of corr. [r]	0.6	0.922	0.831	0.001	0.696	0.001	0.744	0.784	0.708	0.899
							p-value	0.155	0.003	0.021	0.973	0.082	0.878	0.055	0.037	0.075	0.006

## Sheet: HL
	β-TUB	EF1α	F-box	β-actin	GADPH	PP2A	RPL	SAND	TIP41	UBC
CkY	24.68	17.7433	25.945	21.005	20.5517	25.8067	20.2783	26.2733	25.8083	23.2017
H1Y	27.3017	20.6267	28.0167	22.155	21.3567	27.9067	22.3917	28.5167	27.6633	25.2717
H3Y	27.93	20.74	28.7667	22.7433	19.5833	26.3317	21.095	28.2367	28.1433	25.8383
H6Y	27.2183	21.1967	28.5567	22.7567	22.9233	27.31	22.555	28.485	27.7583	26.5517
H12Y	27.8183	20.7467	28.1533	21.9717	22.0017	26.9267	21.8183	27.59	28.6283	26.0017
H24Y	26.7017	19.5733	28.2617	22.8783	22.9883	26.3167	22.01	28.2017	27.5483	24.37
H48Y	27.4433	20.9133	28.75	23.3567	22.9	26.7717	22.68	28.5583	28.8583	26.1933
Genes	Geomean of ranking values
F-box	2.21
SAND	2.45
TIP41	3.13
β-TUB	4.3
β-actin	4.53
EF1α	4.9
RPL	4.95
PP2A	5.2
UBC	7.33
GADPH	10
Ranking Order (Better--Good--Average)
Method	1	2	3	4	5	6	7	8	9	10
Delta CT	F-box	SAND	EF1α	TIP41	RPL	β-actin	β-TUB	UBC	PP2A	GADPH
BestKeeper	PP2A	β-actin	SAND	F-box	RPL	TIP41	β-TUB	EF1α	UBC	GADPH
Normfinder	SAND	F-box	RPL	TIP41	β-actin	EF1α	β-TUB	UBC	PP2A	GADPH
Genorm	β-TUB | TIP41		F-box	EF1α	UBC	SAND	β-actin	RPL	PP2A	GADPH
Recommended comprehensive ranking	F-box	SAND	TIP41	β-TUB	β-actin	EF1α	RPL	PP2A	UBC	GADPH
Genes	Geomean of ranking values			Genes	Average of STDEV		CP data of housekeeping Genes by BEST KEEPER												Gene name	Stability value		Gene name	Stability value
F-box	2.21			F-box	0.64			β-TUB	EF1α	F-box	β-actin	GADPH	PP2A	RPL	SAND	TIP41	UBC
SAND	2.45			SAND	0.66		n	7	7	7	7	7	7	7	7	7	7		SAND	0.309		β-TUB | TIP41	0.424
TIP41	3.13			EF1α	0.71		geo Mean [CP]	26.99	20.19	28.05	22.4	21.72	26.76	21.82	27.97	27.76	25.32		F-box	0.325		F-box	0.442
β-TUB	4.3			TIP41	0.72		AR Mean [CP]	27.01	20.22	28.06	22.41	21.76	26.77	21.83	27.98	27.77	25.35		RPL	0.376		EF1α	0.47
β-actin	4.53			RPL	0.72		min [CP]	24.68	17.74	25.95	21.01	19.58	25.81	20.28	26.27	25.81	23.2		TIP41	0.447		UBC	0.492
EF1α	4.9			β-actin	0.74		max [CP]	27.93	21.2	28.77	23.36	22.99	27.91	22.68	28.56	28.86	26.55		β-actin	0.473		SAND	0.54
RPL	4.95			β-TUB	0.75		std dev [+/- CP]	0.76	0.89	0.62	0.6	1.08	0.53	0.66	0.6	0.66	0.91		EF1α	0.485		β-actin	0.578
PP2A	5.2			UBC	0.78		CV [% CP]	2.8	4.41	2.21	2.67	4.97	1.97	3.02	2.14	2.38	3.6		β-TUB	0.564		RPL	0.612
UBC	7.33			PP2A	0.89		min [x-fold]	-4.97	-5.44	-4.3	-2.63	-4.4	-1.94	-2.91	-3.24	-3.86	-4.35		UBC	0.582		PP2A	0.662
GADPH	10			GADPH	1.32		max [x-fold]	1.91	2.01	1.64	1.94	2.4	2.22	1.82	1.5	2.15	2.34		PP2A	0.686		GADPH	0.793
							std dev [+/- x-fold]	1.69	1.86	1.54	1.51	2.11	1.44	1.58	1.51	1.58	1.88		GADPH	1.241
							Pearson correlation coefficient ( r ) by BEST KEEPER
								β-TUB	EF1α	F-box	β-actin	GADPH	PP2A	RPL	SAND	TIP41	UBC
							EF1α	0.938	-	-	-	-	-	-	-	-	-
							p-value	0.002	-	-	-	-	-	-	-	-	-
							F-box	0.921	0.915	-	-	-	-	-	-	-	-
							p-value	0.003	0.004	-	-	-	-	-	-	-	-
							β-actin	0.681	0.719	0.904	-	-	-	-	-	-	-
							p-value	0.092	0.069	0.005	-	-	-	-	-	-	-
							GADPH	0.142	0.308	0.342	0.492	-	-	-	-	-	-
							p-value	0.762	0.501	0.452	0.262	-	-	-	-	-	-
							PP2A	0.55	0.698	0.456	0.255	0.318	-	-	-	-	-
							p-value	0.201	0.081	0.304	0.581	0.487	-	-	-	-	-
							RPL	0.616	0.774	0.728	0.728	0.761	0.757	-	-	-	-
							p-value	0.141	0.041	0.064	0.063	0.047	0.049	-	-	-	-
							SAND	0.796	0.862	0.917	0.878	0.414	0.653	0.853	-	-	-
							p-value	0.032	0.013	0.004	0.009	0.356	0.112	0.015	-	-	-
							TIP41	0.924	0.881	0.887	0.747	0.348	0.439	0.687	0.737	-	-
							p-value	0.003	0.009	0.008	0.053	0.445	0.325	0.088	0.059	-	-
							UBC	0.876	0.968	0.854	0.67	0.305	0.597	0.702	0.749	0.859	-
							p-value	0.01	0.001	0.014	0.1	0.506	0.157	0.079	0.053	0.013	-
							Pearson correlation coefficient ( r )
							BestKeeper vs.	β-TUB	EF1α	F-box	β-actin	GADPH	PP2A	RPL	SAND	TIP41	UBC
							coeff. of corr. [r]	0.867	0.948	0.929	0.835	0.564	0.666	0.909	0.915	0.89	0.9
							p-value	0.012	0.001	0.002	0.019	0.187	0.102	0.005	0.004	0.007	0.006

## Sheet: HR
	β-TUB	EF1α	F-box	β-actin	GADPH	PP2A	RPL	SAND	TIP41	UBC
CkS	24.1917	17.095	23.6917	20.6617	20.3433	25.3833	19.215	25.6333	26.5867	23.3317
H1S	27.1333	22.23	24.43	20.3033	21.15	27.1583	21.6617	27.7233	26.4767	22.7667
H3S	28.1783	22.64	25.155	20.2083	20.4683	27.61	22.1283	28.59	27.2983	22.8017
H6S	26.59	22.04	24.76	19.85	19.0017	26.7267	20.78	27.46	27.1883	23.0283
H12S	27.2483	21.8117	25.3017	20.695	19.9767	26.9817	22.1667	28.785	27.575	22.945
H24S	27.3833	21.7867	25.3333	20.38	20.115	27.2133	21.5037	27.9733	26.8817	23.015
H48S	25.4967	21.5683	25.0817	20.4733	20.375	26.8267	21.0917	28.4517	27.65	22.7183
Genes	Geomean of ranking values
PP2A	2.06
RPL	2.82
F-box	2.99
SAND	3.36
UBC	4.3
TIP41	4.4
β-actin	4.56
GADPH	7.14
β-TUB	8.49
EF1α	10
Ranking Order (Better--Good--Average)
Method	1	2	3	4	5	6	7	8	9	10
Delta CT	PP2A	F-box	RPL	SAND	TIP41	β-actin	UBC	β-TUB	GADPH	EF1α
BestKeeper	UBC	β-actin	TIP41	GADPH	F-box	PP2A	RPL	SAND	β-TUB	EF1α
Normfinder	PP2A	F-box	RPL	SAND	TIP41	β-actin	UBC	β-TUB	GADPH	EF1α
Genorm	RPL | SAND		PP2A	F-box	TIP41	β-actin	UBC	GADPH	β-TUB	EF1α
Recommended comprehensive ranking	PP2A	RPL	F-box	SAND	UBC	TIP41	β-actin	GADPH	β-TUB	EF1α
Comprehensive Ranking
Delta CT
BestKeeper
Normfinder
Genorm
Genes	Geomean of ranking values			Genes	Average of STDEV			CP data of housekeeping Genes by BEST KEEPER												Gene name	Stability value		Gene name	Stability value
PP2A	2.06			PP2A	0.75				β-TUB	EF1α	F-box	β-actin	GADPH	PP2A	RPL	SAND	TIP41	UBC
RPL	2.82			F-box	0.77			n	7	7	7	7	7	7	7	7	7	7		PP2A	0.205		RPL | SAND	0.396
F-box	2.99			RPL	0.83			geo Mean [CP]	26.57	21.23	24.82	20.37	20.2	26.83	21.2	27.78	27.09	22.94		F-box	0.21		PP2A	0.463
SAND	3.36			SAND	0.88			AR Mean [CP]	26.6	21.31	24.82	20.37	20.2	26.84	21.22	27.8	27.09	22.94		RPL	0.377		F-box	0.5
UBC	4.3			TIP41	0.89			min [CP]	24.19	17.1	23.69	19.85	19	25.38	19.22	25.63	26.48	22.72		SAND	0.499		TIP41	0.586
TIP41	4.4			β-actin	0.97			max [CP]	28.18	22.64	25.33	20.7	21.15	27.61	22.17	28.79	27.65	23.33		TIP41	0.579		β-actin	0.679
β-actin	4.56			UBC	1.03			std dev [+/- CP]	1.01	1.2	0.45	0.21	0.43	0.45	0.74	0.74	0.38	0.16		β-actin	0.792		UBC	0.721
GADPH	7.14			β-TUB	1.11			CV [% CP]	3.79	5.65	1.82	1.04	2.15	1.69	3.47	2.66	1.41	0.68		UBC	0.859		GADPH	0.771
β-TUB	8.49			GADPH	1.11			min [x-fold]	-5.21	-17.57	-2.18	-1.43	-2.29	-2.73	-3.96	-4.44	-1.53	-1.17		β-TUB	0.875		β-TUB	0.849
EF1α	10			EF1α	1.53			max [x-fold]	3.04	2.66	1.43	1.26	1.94	1.71	1.96	2	1.47	1.31		GADPH	0.916		EF1α	0.985
								std dev [+/- x-fold]	2.01	2.3	1.37	1.16	1.35	1.37	1.67	1.67	1.3	1.11		EF1α	1.453
								Pearson correlation coefficient ( r ) by BEST KEEPER
									β-TUB	EF1α	F-box	β-actin	GADPH	PP2A	RPL	SAND	TIP41	UBC
								EF1α	0.863	-	-	-	-	-	-	-	-	-
								p-value	0.012	-	-	-	-	-	-	-	-	-
								F-box	0.726	0.796	-	-	-	-	-	-	-	-
								p-value	0.065	0.032	-	-	-	-	-	-	-	-
								β-actin	-0.379	-0.515	-0.134	-	-	-	-	-	-	-
								p-value	0.402	0.237	0.775	-	-	-	-	-	-	-
								GADPH	0.037	-0.048	-0.207	0.447	-	-	-	-	-	-
								p-value	0.938	0.918	0.657	0.314	-	-	-	-	-	-
								PP2A	0.931	0.951	0.814	-0.378	0.135	-	-	-	-	-
								p-value	0.002	0.001	0.026	0.403	0.773	-	-	-	-	-
								RPL	0.911	0.893	0.826	-0.133	0.163	0.939	-	-	-	-
								p-value	0.004	0.007	0.022	0.776	0.727	0.002	-	-	-	-
								SAND	0.752	0.874	0.919	-0.102	0.028	0.877	0.929	-	-	-
								p-value	0.051	0.01	0.003	0.829	0.953	0.009	0.002	-	-	-
								TIP41	0.201	0.42	0.698	0.028	-0.396	0.344	0.43	0.702	-	-
								p-value	0.666	0.349	0.081	0.952	0.379	0.451	0.335	0.079	-	-
								UBC	-0.56	-0.817	-0.593	0.224	-0.365	-0.798	-0.757	-0.816	-0.427	-
								p-value	0.191	0.025	0.16	0.629	0.421	0.031	0.049	0.025	0.339	-
								Pearson correlation coefficient ( r )
								BestKeeper vs.	β-TUB	EF1α	F-box	β-actin	GADPH	PP2A	RPL	SAND	TIP41	UBC
								coeff. of corr. [r]	0.903	0.938	0.868	0.001	0.122	0.973	0.986	0.951	0.469	0.001
								p-value	0.005	0.002	0.011	0.629	0.794	0.001	0.001	0.001	0.289	0.028

## Sheet: NL
	β-TUB	EF1α	F-box	β-actin	GADPH	PP2A	RPL	SAND	TIP41	UBC
CkY	24.68	17.7433	25.945	21.005	20.5517	25.8067	20.2783	26.2733	25.8083	23.2017
N1Y	27.105	19.73	26.9517	21.2167	21.5967	27.2033	21.805	27.8467	26.9933	25.9267
N3Y	28.12	19.71	28.28	21.0017	23.1517	27.945	21.5217	28.3783	26.0317	25.6667
N6Y	28.8283	22.52	28.39	21.4783	23.4417	28.6317	21.425	28.6583	26.7667	25.9917
N12Y	27.59	19.1183	28.9833	18.3317	21.245	27.62	21.6467	28.1917	25.485	25.875
N24Y	27.635	19.3917	26.4567	20.9467	21.25	27.9417	21.8733	27.9533	25.8017	25.1367
N48Y	29.0567	19.8783	27	20.8567	22.925	28.37	21.4367	28.465	26.42	26.3683
Genes	Geomean of ranking values
SAND	1.32
PP2A	2
RPL	3.16
UBC	3.57
TIP41	4.74
GADPH	5.57
β-TUB	6.65
EF1α	7.74
β-actin	8.41
F-box	9
Ranking Order (Better--Good--Average)
Method	1	2	3	4	5	6	7	8	9	10
Delta CT	SAND	PP2A	UBC	GADPH	RPL	TIP41	β-TUB	EF1α	F-box	β-actin
BestKeeper	RPL	TIP41	SAND	PP2A	β-actin	UBC	EF1α	β-TUB	F-box	GADPH
Normfinder	SAND	PP2A	UBC	GADPH	RPL	TIP41	β-TUB	EF1α	F-box	β-actin
Genorm	PP2A | SAND		UBC	RPL	β-TUB	GADPH	TIP41	EF1α	F-box	β-actin
Recommended comprehensive ranking	SAND	PP2A	RPL	UBC	TIP41	GADPH	β-TUB	EF1α	β-actin	F-box
Genes	Geomean of ranking values			Genes	Average of STDEV		CP data of housekeeping Genes by BEST KEEPER												Gene name	Stability value		Gene name	Stability value
SAND	1.32			SAND	0.73			β-TUB	EF1α	F-box	β-actin	GADPH	PP2A	RPL	SAND	TIP41	UBC
PP2A	2			PP2A	0.77		n	7	7	7	7	7	7	7	7	7	7		SAND	0.09		PP2A | SAND	0.269
RPL	3.16			UBC	0.87		geo Mean [CP]	27.54	19.68	27.41	20.67	22	27.63	21.42	27.96	26.18	25.43		PP2A	0.264		UBC	0.412
UBC	3.57			GADPH	0.93		AR Mean [CP]	27.57	19.73	27.43	20.69	22.02	27.65	21.43	27.97	26.19	25.45		UBC	0.522		RPL	0.522
TIP41	4.74			RPL	0.93		min [CP]	24.68	17.74	25.95	18.33	20.55	25.81	20.28	26.27	25.49	23.2		GADPH	0.559		β-TUB	0.619
GADPH	5.57			TIP41	1		max [CP]	29.06	22.52	28.98	21.48	23.44	28.63	21.87	28.66	26.99	26.37		RPL	0.604		GADPH	0.691
β-TUB	6.65			β-TUB	1.03		std dev [+/- CP]	0.96	0.84	0.96	0.67	0.99	0.66	0.33	0.52	0.46	0.73		TIP41	0.691		TIP41	0.766
EF1α	7.74			EF1α	1.11		CV [% CP]	3.48	4.27	3.5	3.26	4.47	2.38	1.53	1.87	1.77	2.88		β-TUB	0.808		EF1α	0.833
β-actin	8.41			F-box	1.18		min [x-fold]	-7.26	-3.84	-2.76	-5.04	-2.73	-3.54	-2.21	-3.21	-1.62	-4.69		EF1α	0.862		F-box	0.891
F-box	9			β-actin	1.42		max [x-fold]	2.86	7.14	2.98	1.76	2.72	2	1.37	1.63	1.76	1.91		F-box	0.988		β-actin	0.998
							std dev [+/- x-fold]	1.95	1.79	1.95	1.6	1.98	1.58	1.26	1.44	1.38	1.66		β-actin	1.3
							Pearson correlation coefficient ( r ) by BEST KEEPER
								β-TUB	EF1α	F-box	β-actin	GADPH	PP2A	RPL	SAND	TIP41	UBC
							EF1α	0.757	-	-	-	-	-	-	-	-	-
							p-value	0.049	-	-	-	-	-	-	-	-	-
							F-box	0.561	0.51	-	-	-	-	-	-	-	-
							p-value	0.19	0.242	-	-	-	-	-	-	-	-
							β-actin	0.024	0.324	-0.513	-	-	-	-	-	-	-
							p-value	0.959	0.478	0.239	-	-	-	-	-	-	-
							GADPH	0.826	0.799	0.506	0.357	-	-	-	-	-	-
							p-value	0.022	0.031	0.246	0.431	-	-	-	-	-	-
							PP2A	0.983	0.801	0.554	0.053	0.801	-	-	-	-	-
							p-value	0.001	0.03	0.197	0.91	0.03	-	-	-	-	-
							RPL	0.695	0.434	0.416	-0.158	0.31	0.701	-	-	-	-
							p-value	0.083	0.331	0.353	0.736	0.498	0.08	-	-	-	-
							SAND	0.975	0.763	0.691	-0.074	0.79	0.964	0.774	-	-	-
							p-value	0.001	0.046	0.085	0.875	0.035	0.001	0.041	-	-	-
							TIP41	0.345	0.624	-0.057	0.654	0.509	0.301	0.224	0.317	-	-
							p-value	0.448	0.135	0.903	0.111	0.243	0.512	0.629	0.488	-	-
							UBC	0.912	0.655	0.612	-0.132	0.676	0.854	0.806	0.939	0.44	-
							p-value	0.004	0.11	0.144	0.777	0.095	0.014	0.029	0.002	0.324	-
							Pearson correlation coefficient ( r )
							BestKeeper vs.	β-TUB	EF1α	F-box	β-actin	GADPH	PP2A	RPL	SAND	TIP41	UBC
							coeff. of corr. [r]	0.933	0.91	0.559	0.248	0.903	0.93	0.635	0.933	0.582	0.862
							p-value	0.002	0.005	0.192	0.592	0.005	0.002	0.126	0.002	0.171	0.013

## Sheet: NR
	β-TUB	EF1α	F-box	β-actin	GADPH	PP2A	RPL	SAND	TIP41	UBC
CkS	24.1917	17.095	23.6917	20.6617	20.3433	25.3833	19.215	25.6333	26.5867	23.3317
N1S	24.9133	17.39	26.3883	20.742	20.2383	27.7217	20.9567	27.6133	25.6033	24.7467
N3S	27.1183	17.4567	26.41	20.82	18.64	27.7733	21.29	28.055	25.5617	24.8883
N6S	25.805	17.45	24.9767	20.8783	20.9433	28	21.345	28.1317	28.16	25.2833
N12S	25.3033	17.4983	25.8	20.75	20.1033	27.385	21.2567	26.8083	26.2067	25.3767
N24S	27.48	16.835	26.125	20.9617	19.8783	27.3383	21.1333	28.0767	25.705	24.8833
N48S	26.6083	17.5617	25.192	20.5733	20.305	26.9533	21.0283	26.4417	25.9517	25.3517
Genes	Geomean of ranking values
RPL	1.5
UBC	1.86
β-actin	2.78
EF1α	3.76
PP2A	3.83
SAND	6.64
GADPH	6.73
F-box	7.24
TIP41	8.68
β-TUB	9.74
Ranking Order (Better--Good--Average)
Method	1	2	3	4	5	6	7	8	9	10
Delta CT	RPL	UBC	PP2A	β-actin	EF1α	SAND	F-box	GADPH	TIP41	β-TUB
BestKeeper	β-actin	EF1α	UBC	GADPH	RPL	PP2A	TIP41	F-box	SAND	β-TUB
Normfinder	RPL	UBC	β-actin	PP2A	EF1α	SAND	F-box	GADPH	β-TUB	TIP41
Genorm	RPL | UBC		PP2A	EF1α	β-actin	SAND	F-box	GADPH	TIP41	β-TUB
Recommended comprehensive ranking	RPL	UBC	β-actin	EF1α	PP2A	SAND	GADPH	F-box	TIP41	β-TUB
Comprehensive Ranking
Delta CT
BestKeeper
Normfinder
Genorm
Genes	Geomean of ranking values			Genes	Average of STDEV			CP data of housekeeping Genes by BEST KEEPER												Gene name	Stability value		Gene name	Stability value
RPL	1.5			RPL	0.72				β-TUB	EF1α	F-box	β-actin	GADPH	PP2A	RPL	SAND	TIP41	UBC
UBC	1.86			UBC	0.76			n	7	7	7	7	7	7	7	7	7	7		RPL	0.267		RPL | UBC	0.253
β-actin	2.78			PP2A	0.79			geo Mean [CP]	25.89	17.32	25.5	20.77	20.05	27.21	20.88	27.24	26.24	24.83		UBC	0.342		PP2A	0.358
EF1α	3.76			β-actin	0.8			AR Mean [CP]	25.92	17.33	25.51	20.77	20.06	27.22	20.89	27.25	26.25	24.84		β-actin	0.381		EF1α	0.532
PP2A	3.83			EF1α	0.82			min [CP]	24.19	16.84	23.69	20.57	18.64	25.38	19.22	25.63	25.56	23.33		PP2A	0.445		β-actin	0.576
SAND	6.64			SAND	0.91			max [CP]	27.48	17.56	26.41	20.96	20.94	28	21.35	28.13	28.16	25.38		EF1α	0.463		SAND	0.639
GADPH	6.73			F-box	0.99			std dev [+/- CP]	0.99	0.21	0.76	0.1	0.46	0.6	0.48	0.82	0.64	0.46		SAND	0.638		F-box	0.678
F-box	7.24			GADPH	1.11			CV [% CP]	3.81	1.19	3	0.48	2.29	2.21	2.29	3.01	2.44	1.84		F-box	0.785		GADPH	0.783
TIP41	8.68			TIP41	1.2			min [x-fold]	-3.25	-1.4	-3.49	-1.15	-2.66	-3.55	-3.16	-3.04	-1.6	-2.82		GADPH	0.953		TIP41	0.861
β-TUB	9.74			β-TUB	1.21			max [x-fold]	3	1.18	1.88	1.14	1.85	1.73	1.38	1.86	3.78	1.46		β-TUB	1.057		β-TUB	0.931
								std dev [+/- x-fold]	1.98	1.15	1.7	1.07	1.38	1.52	1.39	1.77	1.56	1.37		TIP41	1.062
								Pearson correlation coefficient ( r ) by BEST KEEPER
									β-TUB	EF1α	F-box	β-actin	GADPH	PP2A	RPL	SAND	TIP41	UBC
								EF1α	-0.122	-	-	-	-	-	-	-	-	-
								p-value	0.795	-	-	-	-	-	-	-	-	-
								F-box	0.559	0.13	-	-	-	-	-	-	-	-
								p-value	0.192	0.781	-	-	-	-	-	-	-	-
								β-actin	0.464	-0.488	0.436	-	-	-	-	-	-	-
								p-value	0.295	0.267	0.328	-	-	-	-	-	-	-
								GADPH	-0.51	0.021	-0.55	-0.171	-	-	-	-	-	-
								p-value	0.242	0.964	0.2	0.714	-	-	-	-	-	-
								PP2A	0.493	0.383	0.787	0.534	-0.162	-	-	-	-	-
								p-value	0.261	0.397	0.036	0.217	0.728	-	-	-	-	-
								RPL	0.644	0.401	0.779	0.443	-0.195	0.941	-	-	-	-
								p-value	0.119	0.373	0.039	0.32	0.675	0.002	-	-	-	-
								SAND	0.609	-0.04	0.726	0.82	-0.272	0.879	0.769	-	-	-
								p-value	0.147	0.933	0.065	0.024	0.555	0.009	0.043	-	-	-
								TIP41	-0.302	0.15	-0.571	0.152	0.686	0.036	-0.049	0.03	-	-
								p-value	0.511	0.748	0.18	0.745	0.089	0.939	0.917	0.949	-	-
								UBC	0.543	0.53	0.596	0.203	0.007	0.813	0.941	0.534	0.043	-
								p-value	0.208	0.221	0.158	0.662	0.989	0.026	0.002	0.217	0.928	-
								Pearson correlation coefficient ( r )
								BestKeeper vs.	β-TUB	EF1α	F-box	β-actin	GADPH	PP2A	RPL	SAND	TIP41	UBC
								coeff. of corr. [r]	0.62	0.311	0.673	0.554	0.001	0.951	0.964	0.845	0.148	0.892
								p-value	0.137	0.497	0.098	0.197	0.933	0.001	0.001	0.017	0.752	0.007

## Sheet: PL
	β-TUB	EF1α	F-box	β-actin	GADPH	PP2A	RPL	SAND	TIP41	UBC
CkY	24.68	17.7433	25.945	21.005	20.5517	25.8067	20.2783	26.2733	25.8083	23.2017
P1Y	24.105	20.2267	28.6017	18.735	20.675	26.5867	20.4767	28.5233	26.055	24.855
P3Y	23.5017	20.8183	28.66	18.7133	20.7233	26.51	20.391	27.775	27.2383	24.6533
P6Y	26.83	20.9103	27.2367	18.725	20.719	26.805	20.453	28.7567	27.8667	25.9683
P12Y	25.2483	20.645	28.4333	17.9383	20.365	26.897	20.1967	28.6283	27.768	24.0017
P24Y	26.1183	20.275	26.6367	18.8383	20.7083	27.0233	20.4313	28.5567	28.1617	24.94
P48Y	25.805	20.9833	28.2	18.9133	20.81	26.9483	20.3757	28.255	26.7117	24.11
Genes	Geomean of ranking values
RPL	1.41
PP2A	1.73
GADPH	2.06
SAND	4.23
UBC	5.23
TIP41	6.45
EF1α	7
β-actin	7.95
F-box	8.49
β-TUB	8.97
Ranking Order (Better--Good--Average)
Method	1	2	3	4	5	6	7	8	9	10
Delta CT	PP2A	RPL	GADPH	SAND	UBC	TIP41	EF1α	F-box	β-TUB	β-actin
BestKeeper	RPL	GADPH	PP2A	β-actin	SAND	UBC	EF1α	TIP41	F-box	β-TUB
Normfinder	PP2A	RPL	GADPH	SAND	UBC	TIP41	EF1α	β-TUB	F-box	β-actin
Genorm	GADPH | RPL		PP2A	SAND	UBC	TIP41	EF1α	F-box	β-TUB	β-actin
Recommended comprehensive ranking	RPL	PP2A	GADPH	SAND	UBC	TIP41	EF1α	β-actin	F-box	β-TUB
Comprehensive Ranking
Delta CT
BestKeeper
Normfinder
Genorm
Genes	Geomean of ranking values			Genes	Average of STDEV			CP data of housekeeping Genes by BEST KEEPER
RPL	1.41			PP2A	0.76				β-TUB	EF1α	F-box	β-actin	GADPH	PP2A	RPL	SAND	TIP41	UBC		Gene name	Stability value		Gene name	Stability value
PP2A	1.73			RPL	0.82			n	7	7	7	7	7	7	7	7	7	7
GADPH	2.06			GADPH	0.82			geo Mean [CP]	25.16	20.2	27.66	18.96	20.65	26.65	20.37	28.1	27.07	24.52		PP2A	0.203		GADPH | RPL	0.087
SAND	4.23			SAND	0.89			AR Mean [CP]	25.18	20.23	27.67	18.98	20.65	26.65	20.37	28.11	27.09	24.53		RPL	0.306		PP2A	0.301
UBC	5.23			UBC	0.97			min [CP]	23.5	17.74	25.95	17.94	20.37	25.81	20.2	26.27	25.81	23.2		GADPH	0.317		SAND	0.52
TIP41	6.45			TIP41	1.01			max [CP]	26.83	20.98	28.66	21.01	20.81	27.02	20.48	28.76	28.16	25.97		SAND	0.511		UBC	0.612
EF1α	7			EF1α	1.07			std dev [+/- CP]	0.93	0.71	0.91	0.58	0.11	0.3	0.08	0.62	0.77	0.65		UBC	0.597		TIP41	0.683
β-actin	7.95			F-box	1.26			CV [% CP]	3.7	3.51	3.31	3.05	0.53	1.13	0.38	2.21	2.83	2.66		TIP41	0.693		EF1α	0.744
F-box	8.49			β-TUB	1.28			min [x-fold]	-3.16	-5.49	-3.27	-2.03	-1.22	-1.8	-1.13	-3.54	-2.4	-2.49		EF1α	0.837		F-box	0.828
β-TUB	8.97			β-actin	1.54			max [x-fold]	3.18	1.72	2.01	4.12	1.12	1.29	1.08	1.58	2.13	2.73		β-TUB	1.07		β-TUB	0.919
								std dev [+/- x-fold]	1.91	1.64	1.89	1.49	1.08	1.23	1.05	1.54	1.7	1.57		F-box	1.075		β-actin	1.043
																				β-actin	1.424
								Pearson correlation coefficient ( r ) by BEST KEEPER
									β-TUB	EF1α	F-box	β-actin	GADPH	PP2A	RPL	SAND	TIP41	UBC
								EF1α	0.241	-	-	-	-	-	-	-	-	-
								p-value	0.602	-	-	-	-	-	-	-	-	-
								F-box	-0.411	0.716	-	-	-	-	-	-	-	-
								p-value	0.36	0.071	-	-	-	-	-	-	-	-
								β-actin	-0.145	-0.905	-0.744	-	-	-	-	-	-	-
								p-value	0.756	0.005	0.055	-	-	-	-	-	-	-
								GADPH	0.143	0.338	0.045	0.042	-	-	-	-	-	-
								p-value	0.759	0.459	0.924	0.928	-	-	-	-	-	-
								PP2A	0.523	0.866	0.427	-0.85	0.219	-	-	-	-	-
								p-value	0.229	0.012	0.34	0.015	0.638	-	-	-	-	-
								RPL	0.116	0.337	0.076	-0.117	0.816	0.246	-	-	-	-
								p-value	0.804	0.459	0.871	0.803	0.025	0.595	-	-	-	-
								SAND	0.432	0.867	0.525	-0.908	0.146	0.918	0.374	-	-	-
								p-value	0.333	0.011	0.227	0.005	0.755	0.004	0.408	-	-	-
								TIP41	0.557	0.614	0.045	-0.65	-0.033	0.736	0.037	0.654	-	-
								p-value	0.194	0.143	0.924	0.114	0.945	0.059	0.937	0.111	-	-
								UBC	0.419	0.645	0.185	-0.532	0.458	0.549	0.744	0.724	0.568	-
								p-value	0.35	0.118	0.691	0.219	0.301	0.202	0.055	0.066	0.183	-
								Pearson correlation coefficient ( r )
								BestKeeper vs.	β-TUB	EF1α	F-box	β-actin	GADPH	PP2A	RPL	SAND	TIP41	UBC
								coeff. of corr. [r]	0.594	0.895	0.363	0.001	0.41	0.896	0.485	0.906	0.741	0.828
								p-value	0.159	0.006	0.424	0.04	0.361	0.006	0.269	0.005	0.057	0.021

## Sheet: PR
	β-TUB	EF1α	F-box	β-actin	GADPH	PP2A	RPL	SAND	TIP41	UBC
CkS	24.4917	17.095	23.6917	20.6617	20.3433	25.3833	19.215	25.6333	26.5867	23.3317
P1S	23.3717	19.4583	27.3283	20.4283	19.0233	26.295	20.1717	28.1583	27.31	24.2017
P3S	24.6917	19.8067	27.6817	19.2467	19.86	26.31	20.15	28.38	26.6317	24.155
P6S	24.3767	19.6483	27.9767	20.381	19.7917	26.375	20.2367	28.32	28.3083	23.93
P12S	24.5617	19.4033	27.6817	20.2583	19.925	26.155	20.0483	27.3233	27.14	24.2917
P24S	24.395	19.7317	27.84	20.26	19.8317	26.254	19.9017	27.005	26.8783	24.2267
P48S	24.7517	19.93	27.1233	20.5283	19.868	26.1967	20.065	27.5	26.8833	24.3733
Genes	Geomean of ranking values
PP2A	1.19
RPL	1.57
UBC	3.22
GADPH	4.86
TIP41	5.09
β-TUB	5.18
EF1α	6.62
β-actin	7.3
SAND	8.21
F-box	10
Ranking Order (Better--Good--Average)
Method	1	2	3	4	5	6	7	8	9	10
Delta CT	PP2A	RPL	UBC	TIP41	β-TUB	EF1α	GADPH	SAND	β-actin	F-box
BestKeeper	PP2A	GADPH	RPL	UBC	β-actin	β-TUB	TIP41	EF1α	SAND	F-box
Normfinder	RPL	PP2A	UBC	TIP41	EF1α	β-TUB	SAND	GADPH	β-actin	F-box
Genorm	PP2A | RPL		UBC	β-TUB	GADPH	TIP41	β-actin	EF1α	SAND	F-box
Recommended comprehensive ranking	PP2A	RPL	UBC	GADPH	TIP41	β-TUB	EF1α	β-actin	SAND	F-box
Comprehensive Ranking
Delta CT
BestKeeper
Normfinder
Genorm
Genes	Geomean of ranking values				Genes	Average of STDEV			CP data of housekeeping Genes by BEST KEEPER												Gene name	Stability value		Gene name	Stability value
PP2A	1.19				PP2A	0.59				β-TUB	EF1α	F-box	β-actin	GADPH	PP2A	RPL	SAND	TIP41	UBC
RPL	1.57				RPL	0.59			n	7	7	7	7	7	7	7	7	7	7		RPL	0.042		PP2A | RPL	0.084
UBC	3.22				UBC	0.63			geo Mean [CP]	24.37	19.27	27.01	20.25	19.8	26.14	19.97	27.46	27.1	24.07		PP2A	0.042		UBC	0.17
GADPH	4.86				TIP41	0.8			AR Mean [CP]	24.38	19.3	27.05	20.25	19.81	26.14	19.97	27.47	27.11	24.07		UBC	0.144		β-TUB	0.393
TIP41	5.09				β-TUB	0.84			min [CP]	23.37	17.1	23.69	19.25	19.02	25.38	19.22	25.63	26.59	23.33		TIP41	0.508		GADPH	0.461
β-TUB	5.18				EF1α	0.87			max [CP]	24.75	19.93	27.98	20.66	20.34	26.38	20.24	28.38	28.31	24.37		EF1α	0.633		TIP41	0.531
EF1α	6.62				GADPH	0.88			std dev [+/- CP]	0.29	0.63	0.96	0.29	0.23	0.22	0.24	0.7	0.41	0.25		β-TUB	0.658		β-actin	0.571
β-actin	7.3				SAND	0.9			CV [% CP]	1.18	3.26	3.54	1.42	1.15	0.83	1.18	2.56	1.52	1.05		SAND	0.686		EF1α	0.663
SAND	8.21				β-actin	0.93			min [x-fold]	-2	-4.53	-9.96	-2	-1.72	-1.69	-1.68	-3.55	-1.43	-1.67		GADPH	0.746		SAND	0.717
F-box	10				F-box	1.29			max [x-fold]	1.3	1.58	1.96	1.33	1.45	1.18	1.21	1.89	2.31	1.23		β-actin	0.78		F-box	0.831
									std dev [+/- x-fold]	1.22	1.55	1.94	1.22	1.17	1.16	1.18	1.63	1.33	1.19		F-box	1.218
									Pearson correlation coefficient ( r ) by BEST KEEPER
										β-TUB	EF1α	F-box	β-actin	GADPH	PP2A	RPL	SAND	TIP41	UBC
									EF1α	0.004	-	-	-	-	-	-	-	-	-
									p-value	0.994	-	-	-	-	-	-	-	-	-
									F-box	-0.073	0.956	-	-	-	-	-	-	-	-
									p-value	0.876	0.001	-	-	-	-	-	-	-	-
									β-actin	-0.263	-0.421	-0.43	-	-	-	-	-	-	-
									p-value	0.569	0.347	0.336	-	-	-	-	-	-	-
									GADPH	0.832	-0.526	-0.536	0.04	-	-	-	-	-	-
									p-value	0.02	0.225	0.215	0.932	-	-	-	-	-	-
									PP2A	-0.172	0.964	0.977	-0.427	-0.641	-	-	-	-	-
									p-value	0.713	0.001	0.001	0.34	0.121	-	-	-	-	-
									RPL	-0.188	0.925	0.934	-0.403	-0.661	0.971	-	-	-	-
									p-value	0.686	0.003	0.002	0.37	0.106	0.001	-	-	-	-
									SAND	-0.237	0.821	0.828	-0.529	-0.665	0.907	0.953	-	-	-
									p-value	0.609	0.024	0.021	0.222	0.103	0.005	0.001	-	-	-
									TIP41	-0.301	0.321	0.458	0.238	-0.358	0.488	0.538	0.519	-	-
									p-value	0.511	0.483	0.302	0.607	0.43	0.266	0.213	0.233	-	-
									UBC	-0.033	0.915	0.85	-0.299	-0.532	0.826	0.803	0.634	0.084	-
									p-value	0.944	0.004	0.016	0.515	0.219	0.022	0.03	0.126	0.857	-
									Pearson correlation coefficient ( r )
									BestKeeper vs.	β-TUB	EF1α	F-box	β-actin	GADPH	PP2A	RPL	SAND	TIP41	UBC
									coeff. of corr. [r]	0.026	0.961	0.967	0.001	0.001	0.962	0.949	0.841	0.538	0.83
									p-value	0.955	0.001	0.001	0.461	0.288	0.001	0.001	0.018	0.213	0.021
