# Supplementary material for: Screening and verification of reference genes for analysis of gene expression in winter rapeseed (Brassica rapa L.) under abiotic stress
Source: PLoS One. 2020 Sep 17;15(9):e0236577. doi: 10.1371/journal.pone.0236577 (PMC7498103; doi:10.1371/journal.pone.0236577)
Supplement: S2 Table — (A) cold stress roots, (B) drought stress leaves. (XLSX) [file pone.0236577.s007.xlsx]

## Sheet: CR
	输入Ct值						平均值		标准差		△				△△Ct±△SD		最终结果
样品编号	目的基因Ct（三次重复）			内参Ct（三次重复）			目的	内参	目的	内参	△Ct	△SD	确定参照	△△Ct	减	加	相对表达量	正偏离	负偏离
	2	2	2	1	1	1	2	1	0	0	1	0	1	0	0	0	1	0	0
Actin
1	28.7201	28.3643	28.6221	18.6984	18.9034	18.8824	28.5688	18.828	0.183819	0.11277	9.74078	0.215653	9.74078	0	-0.215653	0.215653	1	0.16123	0.138844
2	27.07	27.1463	27.5603	17.6379	17.8579	17.7195	27.2589	17.7384	0.263823	0.111223	9.52047	0.28631	9.74078	-0.220305	-0.506615	0.0660045	1.16498	0.255733	0.2097
3	27.152	26.9595	26.9521	18.5221	18.6799	18.2873	27.0212	18.4965	0.113349	0.197544	8.52472	0.227754	9.74078	-1.21605	-1.44381	-0.988299	2.3231	0.397274	0.339258
4	26.8109	26.3186	26.2071	18.393	19.0143	18.3068	26.4456	18.5714	0.321297	0.385985	7.87417	0.502212	9.74078	-1.86661	-2.36882	-1.3644	3.64674	1.51844	1.07206
5	24.2041	24.2426	24.0293	17.9269	17.6585	17.9368	24.1587	17.8407	0.113698	0.157872	6.31793	0.194553	9.74078	-3.42284	-3.6174	-3.22829	10.7245	1.5483	1.35297
6	24.897	22.5006	22.401	18.1163	18.1386	17.094	23.2662	17.783	1.41319	0.59677	5.4832	1.53403	9.74078	-4.25757	-5.7916	-2.72354	19.1274	36.2643	12.5225
7	23.6067	24.967	24.6159	18.7247	18.1681	18.2512	24.3966	18.3813	0.706175	0.300286	6.01524	0.767368	9.74078	-3.72553	-4.4929	-2.95817	13.2281	9.28827	5.45675
UBC
1	28.7201	28.3643	28.6221	20.3598	20.2828	20.4446	28.5688	20.3624	0.183819	0.0809654	8.20644	0.20086	8.20644	0	-0.20086	0.20086	1	0.149383	0.129968
2	27.07	27.1463	27.5603	22.0628	22.1607	23.4041	27.2589	22.5425	0.263823	0.747741	4.71639	0.792918	8.20644	-3.49006	-4.28297	-2.69714	11.236	8.23121	4.75085
3	27.152	26.9595	26.9521	22.3691	22.5736	22.8548	27.0212	22.5992	0.113349	0.243891	4.42201	0.268944	8.20644	-3.78443	-4.05338	-3.51549	13.7793	2.82374	2.34349
4	26.8109	26.3186	26.2071	22.3728	22.3277	22.2413	26.4456	22.314	0.321297	0.0668315	4.1316	0.328174	8.20644	-4.07484	-4.40302	-3.74667	16.852	4.30439	3.42864
5	24.2041	24.2426	24.0293	21.9793	22.5607	22.0287	24.1587	22.1896	0.113698	0.322352	1.96909	0.341815	8.20644	-6.23735	-6.57917	-5.89554	75.4449	20.1702	15.9153
6	24.897	22.5006	22.401	22.9098	22.8208	22.0451	23.2662	22.5919	1.41319	0.475616	0.674286	1.49108	8.20644	-7.53216	-9.02324	-6.04108	185.1	335.214	119.251
7	23.6067	24.967	24.6159	23.5585	23.3669	21.6197	24.3966	22.8484	0.706175	1.06838	1.54821	1.28067	8.20644	-6.65823	-7.9389	-5.37756	101.002	144.384	59.4289
EF1α
1	28.7201	28.3643	28.6221	18.485	18.95	18.85	28.5688	18.7617	0.183819	0.244762	9.80715	0.306101	9.80715	0	-0.306101	0.306101	1	0.236362	0.191175
2	27.07	27.1463	27.5603	17.44	17.58	18.055	27.2589	17.6917	0.263823	0.322348	9.56724	0.416547	9.80715	-0.239912	-0.656459	0.176634	1.18092	0.395288	0.296156
3	27.152	26.9595	26.9521	18.695	18.625	19.67	27.0212	18.9967	0.113349	0.584173	8.02452	0.595068	9.80715	-1.78263	-2.3777	-1.18757	3.44054	1.75655	1.16286
4	26.8109	26.3186	26.2071	19.16	19.41	19.47	26.4456	19.3467	0.321297	0.164418	7.09889	0.360923	9.80715	-2.70826	-3.06919	-2.34734	6.53534	1.85765	1.44649
5	24.2041	24.2426	24.0293	18.825	18.145	17.38	24.1587	18.1167	0.113698	0.722917	6.042	0.731803	9.80715	-3.76515	-4.49696	-3.03335	13.5964	8.98333	5.40932
6	24.897	22.5006	22.401	18.11	18.585	18.215	23.2662	18.3033	1.41319	0.249516	4.96287	1.43505	9.80715	-4.84429	-6.27933	-3.40924	28.726	48.9466	18.1021
7	23.6067	24.967	24.6159	19.775	18.545	18.005	24.3966	18.775	0.706175	0.907138	5.62156	1.1496	9.80715	-4.18559	-5.33519	-3.03599	18.1965	22.1729	9.99444
Actin+EF1α
1	28.7201	28.3643	28.6221	18.5917	18.9267	18.8662	28.5688	18.7949	0.183819	0.178522	9.77396	0.256241	9.77396	0	-0.256241	0.256241	1	0.194363	0.162733
2	27.07	27.1463	27.5603	17.5389	17.719	17.8873	27.2589	17.7151	0.263823	0.174184	9.54386	0.316137	9.77396	-0.230109	-0.546246	0.0860284	1.17292	0.287358	0.230811
3	27.152	26.9595	26.9521	18.6086	18.6525	18.9787	27.0212	18.7466	0.113349	0.202203	8.27462	0.231806	9.77396	-1.49934	-1.73115	-1.26754	2.82714	0.492782	0.419637
4	26.8109	26.3186	26.2071	18.7765	19.2121	18.8884	26.4456	18.959	0.321297	0.226238	7.48653	0.392957	9.77396	-2.28744	-2.68039	-1.89448	4.88187	1.52843	1.164
5	24.2041	24.2426	24.0293	18.3759	17.9018	17.6584	24.1587	17.9787	0.113698	0.364907	6.17996	0.38221	9.77396	-3.594	-3.97621	-3.21179	12.0754	3.66291	2.81041
6	24.897	22.5006	22.401	18.1132	18.3618	17.6545	23.2662	18.0432	1.41319	0.35881	5.22304	1.45803	9.77396	-4.55093	-6.00896	-3.0929	23.4405	40.9582	14.9084
7	23.6067	24.967	24.6159	19.2499	18.3565	18.1281	24.3966	18.5782	0.706175	0.592822	5.8184	0.92202	9.77396	-3.95556	-4.87758	-3.03354	15.5147	13.882	7.3265

## Sheet: PL
	输入Ct值						平均值		标准差		△				△△Ct±△SD		最终结果
样品编号	目的基因Ct（三次重复）			内参Ct（三次重复）			目的	内参	目的	内参	△Ct	△SD	确定参照	△△Ct	减	加	相对表达量	正偏离	负偏离
	2	2	2	1	1	1	2	1	0	0	1	0	1	0	0	0	1	0	0
RPL
1	23.0101	25.5965	24.5829	17.9507	19.3069	18.058	24.3965	18.4385	1.30324	0.753901	5.95798	1.50559	5.95798	0	-1.50559	1.50559	1	1.83942	0.647815
2	23.8108	24.6904	23.8819	18.7336	19.129	18.8709	24.1277	18.9112	0.488599	0.200795	5.21649	0.528249	5.95798	-0.74149	-1.26974	-0.213241	1.6719	0.739278	0.512612
3	21.6403	21.6133	21.7346	18.1255	18.3245	18.421	21.6627	18.2903	0.0636791	0.150698	3.3724	0.1636	5.95798	-2.58558	-2.74918	-2.42198	6.00256	0.720778	0.643506
4	21.5261	21.905	21.2587	18.6024	18.9373	19.612	21.5633	19.0505	0.324727	0.514242	2.51275	0.608187	5.95798	-3.44523	-4.05342	-2.83705	10.8923	5.71129	3.74672
5	21.8788	21.7413	21.7904	18.7281	18.5994	18.8123	21.8035	18.7133	0.0696965	0.107218	3.09024	0.12788	5.95798	-2.86774	-2.99562	-2.73986	7.29919	0.676539	0.619152
6	21.6204	21.9293	21.8328	18.4369	18.2419	18.3932	21.7941	18.3573	0.158028	0.102314	3.4368	0.188258	5.95798	-2.52118	-2.70943	-2.33292	5.7405	0.80015	0.702264
7	21.228	21.0133	21.5758	18.4478	18.3211	18.4006	21.2723	18.3899	0.283863	0.0640136	2.88249	0.290992	5.95798	-3.07549	-3.36648	-2.78449	8.42973	1.88388	1.53977
GADPH
1	23.0101	25.5965	24.5829	21.2033	20.8813	21.0728	24.3965	21.0524	1.30324	0.161967	3.34407	1.31327	3.34407	0	-1.31327	1.31327	1	1.48504	0.597592
2	23.8108	24.6904	23.8819	22.4515	21.9745	22.0874	24.1277	22.1711	0.488599	0.2493	1.95653	0.548525	3.34407	-1.38755	-1.93607	-0.839021	2.61633	1.21029	0.827496
3	21.6403	21.6133	21.7346	21.2794	21.3554	21.6786	21.6627	21.4378	0.0636791	0.212017	0.224965	0.221374	3.34407	-3.11911	-3.34048	-2.89773	8.6885	1.44093	1.23596
4	21.5261	21.905	21.2587	21.7025	22.5265	21.5152	21.5633	21.9147	0.324727	0.538011	-0.351419	0.628414	3.34407	-3.69549	-4.32391	-3.06708	12.9555	7.07194	4.57475
5	21.8788	21.7413	21.7904	20.9648	21.9358	20.7879	21.8035	21.2295	0.0696965	0.618059	0.573988	0.621977	3.34407	-2.77008	-3.39206	-2.14811	6.82148	3.67666	2.38902
6	21.6204	21.9293	21.8328	20.4547	21.4363	21.1127	21.7941	21.0012	0.158028	0.500165	0.792925	0.524536	3.34407	-2.55115	-3.07568	-2.02661	5.861	2.56988	1.78654
7	21.228	21.0133	21.5758	21.6142	21.1237	21.444	21.2723	21.3939	0.283863	0.249063	-0.121597	0.377638	3.34407	-3.46567	-3.84331	-3.08803	11.0477	3.30561	2.54432
GADPH+RPL
1	23.0101	25.5965	24.5829	19.577	20.0941	19.5654	24.3965	19.7455	1.30324	0.30193	4.65103	1.33776	4.65103	0	-1.33776	1.33776	1	1.52759	0.604366
2	23.8108	24.6904	23.8819	20.5925	20.5518	20.4792	24.1277	20.5412	0.488599	0.0574225	3.58651	0.491962	4.65103	-1.06452	-1.55648	-0.572556	2.09147	0.849881	0.604315
3	21.6403	21.6133	21.7346	19.7024	19.8399	20.0498	21.6627	19.8641	0.0636791	0.174955	1.79868	0.186183	4.65103	-2.85234	-3.03853	-2.66616	7.22172	0.994789	0.874348
4	21.5261	21.905	21.2587	20.1525	20.7319	20.5636	21.5633	20.4826	0.324727	0.298059	1.08066	0.44078	4.65103	-3.57036	-4.01114	-3.12958	11.8792	4.24488	3.12736
5	21.8788	21.7413	21.7904	19.8464	20.2676	19.8001	21.8035	19.9714	0.0696965	0.257595	1.83212	0.266857	4.65103	-2.81891	-3.08577	-2.55205	7.05629	1.43372	1.19161
6	21.6204	21.9293	21.8328	19.4458	19.8391	19.7529	21.7941	19.6793	0.158028	0.206734	2.11486	0.260215	4.65103	-2.53616	-2.79638	-2.27595	5.80044	1.1465	0.957284
7	21.228	21.0133	21.5758	20.031	19.7224	19.9223	21.2723	19.8919	0.283863	0.156528	1.38045	0.324159	4.65103	-3.27058	-3.59474	-2.94642	9.65033	2.43125	1.942
β-TUB
1	23.0101	25.5965	24.5829	24.47	24.675	24.895	24.3965	24.68	1.30324	0.212544	-0.283485	1.32046	-0.283485	0	-1.32046	1.32046	1	1.49746	0.599593
2	23.8108	24.6904	23.8819	27.565	27.415	27.335	24.1277	27.4383	0.488599	0.116762	-3.31066	0.502357	-0.283485	-3.02718	-3.52954	-2.52482	8.15214	3.39558	2.39712
3	21.6403	21.6133	21.7346	26.19	26.065	25.25	21.6627	25.835	0.0636791	0.510465	-4.17225	0.514422	-0.283485	-3.88877	-4.40319	-3.37435	14.8128	6.34611	4.44274
4	21.5261	21.905	21.2587	26.98	26.63	27.38	21.5633	26.9967	0.324727	0.375278	-5.43338	0.496267	-0.283485	-5.14989	-5.64616	-4.65362	35.5035	14.5763	10.3337
5	21.8788	21.7413	21.7904	24.52	25.115	26.11	21.8035	25.2483	0.0696965	0.803342	-3.44483	0.80636	-0.283485	-3.16134	-3.9677	-2.35498	8.94662	6.69917	3.83074
6	21.6204	21.9293	21.8328	26.495	26.365	25.495	21.7941	26.1183	0.158028	0.543722	-4.32419	0.566221	-0.283485	-4.04071	-4.60693	-3.47449	16.4579	7.91031	5.3425
7	21.228	21.0133	21.5758	25.605	26.03	25.78	21.2723	25.805	0.283863	0.2136	-4.53265	0.355251	-0.283485	-4.24917	-4.60442	-3.89392	19.0163	5.30952	4.15063
